# Supplementary material for: Mg(II) Coordination Polymers Based on Flexible Isomeric Tetracarboxylate Ligands: Syntheses, Structures, Structural Transformation and Luminescent Properties
Source: Polymers (Basel). 2018 Mar 26;10(4):371. doi: 10.3390/polym10040371 (PMC6415218; doi:10.3390/polym10040371)
Supplement: Supplementary file 1 [file polymers-10-00371-s001.zip]

Archive with 3 entries (3 files):
- checkcif.pdf
- Cif_1-3.cif
- supplementary material.docx
