# Supplementary material for: Mg(II) Coordination Polymers Based on Flexible Isomeric Tetracarboxylate Ligands: Syntheses, Structures, Structural Transformation and Luminescent Properties
Source: Polymers (Basel). 2018 Mar 26;10(4):371. doi: 10.3390/polym10040371 (PMC6415218; doi:10.3390/polym10040371)
Supplement: Supplementary file 1 [file polymers-10-00371-s001.zip › Cif_1-3.cif]

 
data_1 
  
_audit_creation_method            'SHELXL-2014/7' 
_shelx_SHELXL_version_number      '2014/7' 
_chemical_name_systematic         ? 
_chemical_name_common             ? 
_chemical_melting_point           ? 
_chemical_formula_moiety          ? 
_chemical_formula_sum 
 'C26 H38 Mg2 N2 O17' 
_chemical_formula_weight          699.20 
  
loop_ 
 _atom_type_symbol 
 _atom_type_description 
 _atom_type_scat_dispersion_real 
 _atom_type_scat_dispersion_imag 
 _atom_type_scat_source 
 'C'  'C'   0.0033   0.0016 
 'International Tables Vol C Tables 4.2.6.8 and 6.1.1.4' 
 'H'  'H'   0.0000   0.0000 
 'International Tables Vol C Tables 4.2.6.8 and 6.1.1.4' 
 'N'  'N'   0.0061   0.0033 
 'International Tables Vol C Tables 4.2.6.8 and 6.1.1.4' 
 'O'  'O'   0.0106   0.0060 
 'International Tables Vol C Tables 4.2.6.8 and 6.1.1.4' 
 'Mg'  'Mg'   0.0486   0.0363 
 'International Tables Vol C Tables 4.2.6.8 and 6.1.1.4' 
  
_space_group_crystal_system       orthorhombic 
_space_group_IT_number            33 
_space_group_name_H-M_alt         'P n a 21' 
_space_group_name_Hall            'P 2c -2n' 
  
_shelx_space_group_comment 
; 
The symmetry employed for this shelxl refinement is uniquely defined 
by the following loop, which should always be used as a source of 
symmetry information in preference to the above space-group names. 
They are only intended as comments. 
; 
  
loop_ 
 _space_group_symop_operation_xyz 
 'x, y, z' 
 '-x, -y, z+1/2' 
 'x+1/2, -y+1/2, z' 
 '-x+1/2, y+1/2, z+1/2' 
  
_cell_length_a                    16.7546(2) 
_cell_length_b                    14.7326(2) 
_cell_length_c                    12.8347(2) 
_cell_angle_alpha                 90 
_cell_angle_beta                  90 
_cell_angle_gamma                 90 
_cell_volume                      3168.10(8) 
_cell_formula_units_Z             4 
_cell_measurement_temperature     296(2) 
_cell_measurement_reflns_used     9919 
_cell_measurement_theta_min       2.43 
_cell_measurement_theta_max       28.14 
  
_exptl_crystal_description        column 
_exptl_crystal_colour             colourless 
_exptl_crystal_density_meas       ? 
_exptl_crystal_density_method     ? 
_exptl_crystal_density_diffrn     1.466 
_exptl_crystal_F_000              1472 
_exptl_transmission_factor_min    ? 
_exptl_transmission_factor_max    ? 
_exptl_crystal_size_max           0.400 
_exptl_crystal_size_mid           0.200 
_exptl_crystal_size_min           0.100 
_exptl_absorpt_coefficient_mu     0.157 
_shelx_estimated_absorpt_T_min    0.940 
_shelx_estimated_absorpt_T_max    0.984 
_exptl_absorpt_correction_type    multi-scan 
_exptl_absorpt_correction_T_min   0.9398 
_exptl_absorpt_correction_T_max   0.9845 
_exptl_absorpt_process_details    'sadabs v2008/1(bruker axs, 2008)'
_exptl_absorpt_special_details    ? 
_diffrn_ambient_temperature       296(2) 
_diffrn_radiation_wavelength      0.71073 
_diffrn_radiation_type            MoK\a 
_diffrn_source                    ? 
_diffrn_measurement_device_type   'Bruker APEX-II CCD' 
_diffrn_measurement_method        '\f and \w scans' 
_diffrn_detector_area_resol_mean  ? 
_diffrn_reflns_number             30428 
_diffrn_reflns_av_unetI/netI      0.0485 
_diffrn_reflns_av_R_equivalents   0.0433 
_diffrn_reflns_limit_h_min        -22 
_diffrn_reflns_limit_h_max        22 
_diffrn_reflns_limit_k_min        -19 
_diffrn_reflns_limit_k_max        16 
_diffrn_reflns_limit_l_min        -16 
_diffrn_reflns_limit_l_max        17 
_diffrn_reflns_theta_min          1.841 
_diffrn_reflns_theta_max          28.314 
_diffrn_reflns_theta_full         25.242 
_diffrn_measured_fraction_theta_max   0.990 
_diffrn_measured_fraction_theta_full  1.000 
_diffrn_reflns_Laue_measured_fraction_max    0.990 
_diffrn_reflns_Laue_measured_fraction_full   1.000 
_diffrn_reflns_point_group_measured_fraction_max   0.982 
_diffrn_reflns_point_group_measured_fraction_full  0.994 
_reflns_number_total              7742 
_reflns_number_gt                 6175 
_reflns_threshold_expression      'I > 2\s(I)' 
_reflns_Friedel_coverage          0.901 
_reflns_Friedel_fraction_max      0.973 
_reflns_Friedel_fraction_full     0.988 
  
_reflns_special_details 
; 
 Reflections were merged by SHELXL according to the crystal 
 class for the calculation of statistics and refinement. 
  
 _reflns_Friedel_fraction is defined as the number of unique 
 Friedel pairs measured divided by the number that would be 
 possible theoretically, ignoring centric projections and 
 systematic absences. 
; 
  
_computing_data_collection        'Bruker APEX2' 
_computing_cell_refinement        'Bruker SAINT' 
_computing_data_reduction         'Bruker SAINT' 
_computing_structure_solution     'SHELXS-97 (Sheldrick, 2008)' 
_computing_structure_refinement 'SHELXL-2014/7 (Sheldrick, 2014)' 
_computing_molecular_graphics     'Bruker SHELXTL' 
_computing_publication_material   'Bruker SHELXTL' 
_refine_special_details           ? 
_refine_ls_structure_factor_coef  Fsqd 
_refine_ls_matrix_type            full 
_refine_ls_weighting_scheme       calc 
_refine_ls_weighting_details 
'w=1/[\s^2^(Fo^2^)+(0.0825P)^2^] where P=(Fo^2^+2Fc^2^)/3' 
_atom_sites_solution_primary      ? 
_atom_sites_solution_secondary    ? 
_atom_sites_solution_hydrogens    mixed 
_refine_ls_hydrogen_treatment     mixed 
_refine_ls_extinction_method      none 
_refine_ls_extinction_coef        . 
_refine_ls_abs_structure_details 
; 
 Flack x determined using 2433 quotients [(I+)-(I-)]/[(I+)+(I-)] 
 (Parsons, Flack and Wagner, Acta Cryst. B69 (2013) 249-259). 
; 
_refine_ls_abs_structure_Flack    0.04(9) 
_chemical_absolute_configuration  ? 
_refine_ls_number_reflns          7742 
_refine_ls_number_parameters      436 
_refine_ls_number_restraints      9 
_refine_ls_R_factor_all           0.0671 
_refine_ls_R_factor_gt            0.0486 
_refine_ls_wR_factor_ref          0.1366 
_refine_ls_wR_factor_gt           0.1242 
_refine_ls_goodness_of_fit_ref    1.057 
_refine_ls_restrained_S_all       2.891 
_refine_ls_shift/su_max           0.000 
_refine_ls_shift/su_mean          0.000 
  
loop_ 
 _atom_site_label 
 _atom_site_type_symbol 
 _atom_site_fract_x 
 _atom_site_fract_y 
 _atom_site_fract_z 
 _atom_site_U_iso_or_equiv 
 _atom_site_adp_type 
 _atom_site_occupancy 
 _atom_site_site_symmetry_order 
 _atom_site_calc_flag 
 _atom_site_refinement_flags_posn 
 _atom_site_refinement_flags_adp 
 _atom_site_refinement_flags_occupancy 
 _atom_site_disorder_assembly 
 _atom_site_disorder_group 
Mg1 Mg 0.65673(7) 0.70494(8) 0.93377(13) 0.0201(3) Uani 1 1 d . . . . . 
Mg2 Mg 0.49117(7) 0.76414(8) 0.80535(14) 0.0192(3) Uani 1 1 d . . . . . 
O1 O 0.61612(18) 0.6458(2) 0.8020(3) 0.0437(8) Uani 1 1 d . . . . . 
O2 O 0.50085(18) 0.6438(2) 0.7230(3) 0.0379(7) Uani 1 1 d . . . . . 
O3 O 0.44135(15) 0.3485(2) 0.5125(2) 0.0289(6) Uani 1 1 d . . . . . 
O4 O 0.55037(16) 0.3033(2) 0.4289(3) 0.0341(7) Uani 1 1 d . . . . . 
O5 O 0.79999(16) 0.2820(2) 0.5563(2) 0.0277(6) Uani 1 1 d . . . . . 
O6 O 0.8376(2) 0.1896(2) 1.0221(3) 0.0485(9) Uani 1 1 d . . . . . 
O7 O 0.61496(15) 0.19117(19) 1.2291(2) 0.0261(6) Uani 1 1 d . . . . . 
O8 O 0.49732(15) 0.1468(2) 1.1772(2) 0.0282(6) Uani 1 1 d . . . . . 
O9 O 0.48160(16) -0.1054(2) 0.9038(3) 0.0320(7) Uani 1 1 d . . . . . 
O10 O 0.59207(15) -0.18079(16) 0.8803(2) 0.0211(5) Uani 1 1 d . . . . . 
O11 O 0.7196(2) 0.5955(2) 0.9826(4) 0.0548(11) Uani 1 1 d D . . . . 
O12 O 0.75757(17) 0.7459(2) 0.8529(3) 0.0421(8) Uani 1 1 d D . . . . 
N1 N 0.77369(18) 0.3832(2) 0.6854(3) 0.0249(7) Uani 1 1 d . . . . . 
H1A H 0.7946 0.4087 0.7391 0.030 Uiso 1 1 calc R U . . . 
N2 N 0.80355(18) 0.0562(2) 0.9483(3) 0.0266(7) Uani 1 1 d . . . . . 
H2A H 0.8217 0.0127 0.9103 0.032 Uiso 1 1 calc R U . . . 
C1 C 0.5674(2) 0.6096(3) 0.7428(3) 0.0264(8) Uani 1 1 d . . . . . 
C2 C 0.5914(2) 0.5215(2) 0.6914(3) 0.0209(7) Uani 1 1 d . . . . . 
C3 C 0.6682(2) 0.4897(3) 0.7085(3) 0.0216(7) Uani 1 1 d . . . . . 
H3A H 0.7019 0.5213 0.7532 0.026 Uiso 1 1 calc R U . . . 
C4 C 0.6951(2) 0.4118(3) 0.6600(3) 0.0207(7) Uani 1 1 d . . . . . 
C5 C 0.6455(2) 0.3656(3) 0.5908(3) 0.0215(8) Uani 1 1 d . . . . . 
H5A H 0.6641 0.3148 0.5552 0.026 Uiso 1 1 calc R U . . . 
C6 C 0.5673(2) 0.3965(2) 0.5756(3) 0.0189(7) Uani 1 1 d . . . . . 
C7 C 0.5396(2) 0.4731(3) 0.6269(3) 0.0206(7) Uani 1 1 d . . . . . 
H7A H 0.4871 0.4920 0.6183 0.025 Uiso 1 1 calc R U . . . 
C8 C 0.5148(2) 0.3460(3) 0.4998(3) 0.0209(7) Uani 1 1 d . . . . . 
C9 C 0.8200(2) 0.3216(3) 0.6367(3) 0.0232(8) Uani 1 1 d . . . . . 
C10 C 0.8963(2) 0.2992(3) 0.6934(3) 0.0277(8) Uani 1 1 d . . . . . 
H10A H 0.9127 0.3505 0.7356 0.033 Uiso 1 1 calc R U . . . 
H10B H 0.9383 0.2864 0.6436 0.033 Uiso 1 1 calc R U . . . 
C11 C 0.8822(2) 0.2164(3) 0.7628(4) 0.0366(10) Uani 1 1 d . . . . . 
H11A H 0.8324 0.2242 0.8002 0.044 Uiso 1 1 calc R U . . . 
H11B H 0.8771 0.1629 0.7192 0.044 Uiso 1 1 calc R U . . . 
C12 C 0.9492(2) 0.2014(3) 0.8407(4) 0.0351(10) Uani 1 1 d . . . . . 
H12A H 0.9549 0.2551 0.8838 0.042 Uiso 1 1 calc R U . . . 
H12B H 0.9989 0.1925 0.8034 0.042 Uiso 1 1 calc R U . . . 
C13 C 0.9337(2) 0.1189(3) 0.9109(4) 0.0372(10) Uani 1 1 d . . . . . 
H13A H 0.9346 0.0641 0.8690 0.045 Uiso 1 1 calc R U . . . 
H13B H 0.9759 0.1144 0.9623 0.045 Uiso 1 1 calc R U . . . 
C14 C 0.8544(2) 0.1260(3) 0.9656(4) 0.0304(9) Uani 1 1 d . . . . . 
C15 C 0.7249(2) 0.0455(3) 0.9845(3) 0.0214(7) Uani 1 1 d . . . . . 
C16 C 0.6808(2) -0.0247(3) 0.9396(3) 0.0236(8) Uani 1 1 d . . . . . 
H16A H 0.7049 -0.0634 0.8917 0.028 Uiso 1 1 calc R U . . . 
C17 C 0.6014(2) -0.0370(3) 0.9658(3) 0.0228(8) Uani 1 1 d . . . . . 
C18 C 0.5650(2) 0.0203(3) 1.0378(3) 0.0234(8) Uani 1 1 d . . . . . 
H18A H 0.5110 0.0140 1.0529 0.028 Uiso 1 1 calc R U . . . 
C19 C 0.6099(2) 0.0867(3) 1.0868(3) 0.0225(8) Uani 1 1 d . . . . . 
C20 C 0.6900(2) 0.0993(2) 1.0613(3) 0.0228(8) Uani 1 1 d . . . . . 
H20A H 0.7200 0.1433 1.0954 0.027 Uiso 1 1 calc R U . . . 
C21 C 0.5552(2) -0.1112(3) 0.9147(3) 0.0218(7) Uani 1 1 d . . . . . 
C22 C 0.5727(2) 0.1447(2) 1.1685(3) 0.0210(7) Uani 1 1 d . . . . . 
O13 O 0.7071(3) 0.4292(3) 1.0874(4) 0.0686(12) Uani 1 1 d D . . . . 
H13C H 0.7681 0.4215 1.0728 0.082 Uiso 1 1 d DR U . . . 
C23 C 0.6624(4) 0.3557(5) 1.0496(4) 0.0728(19) Uani 1 1 d D . . . . 
H23A H 0.6070 0.3645 1.0687 0.087 Uiso 1 1 calc R U . . . 
H23B H 0.6808 0.3007 1.0837 0.087 Uiso 1 1 calc R U . . . 
C24 C 0.6674(5) 0.3420(8) 0.9317(4) 0.106(3) Uani 1 1 d D . . . . 
H24A H 0.6354 0.2907 0.9121 0.159 Uiso 1 1 calc R U . . . 
H24B H 0.6479 0.3953 0.8970 0.159 Uiso 1 1 calc R U . . . 
H24C H 0.7219 0.3314 0.9120 0.159 Uiso 1 1 calc R U . . . 
O14 O 0.8683(3) 0.6134(7) 1.0666(6) 0.129(3) Uani 1 1 d . . . . . 
H14B H 0.9015 0.5865 1.0270 0.155 Uiso 1 1 d R U . . . 
C25 C 0.8895(6) 0.5936(11) 1.1700(9) 0.176(7) Uani 1 1 d D . . . . 
H25A H 0.9461 0.6044 1.1792 0.211 Uiso 1 1 calc R U . . . 
H25B H 0.8794 0.5299 1.1837 0.211 Uiso 1 1 calc R U . . . 
C26 C 0.8429(9) 0.6512(8) 1.2481(10) 0.183(7) Uani 1 1 d D . . . . 
H26A H 0.8590 0.6356 1.3176 0.274 Uiso 1 1 calc R U . . . 
H26B H 0.8535 0.7143 1.2357 0.274 Uiso 1 1 calc R U . . . 
H26C H 0.7868 0.6398 1.2402 0.274 Uiso 1 1 calc R U . . . 
O15 O 0.8548(3) 0.4731(3) 0.8607(4) 0.0729(13) Uani 1 1 d . . . . . 
H15C H 0.8484 0.4602 0.9247 0.087 Uiso 1 1 d R U . . . 
H15D H 0.8999 0.4989 0.8537 0.087 Uiso 1 1 d R U . . . 
O16 O 0.8639(2) 0.3691(3) 1.0493(4) 0.0617(12) Uani 1 1 d . . . . . 
H16C H 0.8992 0.3753 1.0964 0.074 Uiso 1 1 d R U . . . 
H16D H 0.8555 0.3127 1.0407 0.074 Uiso 1 1 d R U . . . 
O17 O 0.8394(2) -0.0808(3) 0.7978(4) 0.0613(11) Uani 1 1 d . . . . . 
H17A H 0.8882 -0.0742 0.7814 0.074 Uiso 1 1 d R U . . . 
H17B H 0.8166 -0.0918 0.7400 0.074 Uiso 1 1 d R U . . . 
H11C H 0.7634(16) 0.594(5) 1.011(4) 0.074 Uiso 1 1 d D U . . . 
H11D H 0.702(3) 0.5463(19) 1.002(5) 0.074 Uiso 1 1 d D U . . . 
H12C H 0.789(2) 0.716(2) 0.817(3) 0.074 Uiso 1 1 d D U . . . 
H12D H 0.782(2) 0.7944(14) 0.856(4) 0.074 Uiso 1 1 d D U . . . 
  
loop_ 
 _atom_site_aniso_label 
 _atom_site_aniso_U_11 
 _atom_site_aniso_U_22 
 _atom_site_aniso_U_33 
 _atom_site_aniso_U_23 
 _atom_site_aniso_U_13 
 _atom_site_aniso_U_12 
Mg1 0.0175(5) 0.0196(6) 0.0234(6) -0.0022(5) -0.0018(5) -0.0010(5) 
Mg2 0.0219(6) 0.0173(6) 0.0183(5) 0.0037(5) -0.0025(5) -0.0013(4) 
O1 0.0498(19) 0.0385(18) 0.0426(19) -0.0275(16) 0.0007(16) -0.0102(14) 
O2 0.0406(17) 0.0254(16) 0.0476(19) -0.0044(14) 0.0043(14) 0.0126(13) 
O3 0.0212(13) 0.0330(16) 0.0324(16) -0.0104(13) -0.0016(11) -0.0072(11) 
O4 0.0289(14) 0.0414(18) 0.0321(16) -0.0217(14) 0.0010(12) -0.0078(12) 
O5 0.0260(14) 0.0345(16) 0.0225(14) -0.0053(12) 0.0008(11) 0.0044(12) 
O6 0.051(2) 0.0370(19) 0.058(2) -0.0132(17) 0.0127(17) -0.0205(15) 
O7 0.0232(12) 0.0299(15) 0.0251(14) -0.0119(12) -0.0008(11) -0.0005(11) 
O8 0.0215(13) 0.0348(16) 0.0283(14) -0.0141(13) 0.0008(11) 0.0013(11) 
O9 0.0228(13) 0.0271(16) 0.0460(18) -0.0118(13) -0.0039(12) -0.0001(11) 
O10 0.0237(12) 0.0168(13) 0.0228(13) -0.0045(10) -0.0004(10) 0.0014(10) 
O11 0.0363(18) 0.034(2) 0.094(3) 0.019(2) -0.0070(19) 0.0064(15) 
O12 0.0319(16) 0.040(2) 0.054(2) -0.0150(16) 0.0216(14) -0.0065(14) 
N1 0.0232(15) 0.0314(19) 0.0201(15) -0.0078(14) -0.0043(13) 0.0042(13) 
N2 0.0237(15) 0.0237(17) 0.0324(18) -0.0030(14) 0.0064(13) -0.0016(13) 
C1 0.037(2) 0.0173(19) 0.0248(19) -0.0019(15) 0.0067(16) -0.0052(16) 
C2 0.0253(17) 0.0183(18) 0.0192(17) -0.0031(14) 0.0013(14) 0.0004(14) 
C3 0.0275(18) 0.0182(18) 0.0191(17) -0.0058(14) -0.0021(14) -0.0017(15) 
C4 0.0188(16) 0.0236(19) 0.0196(17) -0.0008(15) 0.0010(13) 0.0016(14) 
C5 0.0204(17) 0.0204(19) 0.0238(18) -0.0057(15) 0.0010(14) 0.0000(14) 
C6 0.0208(16) 0.0181(18) 0.0179(16) -0.0015(14) 0.0004(13) -0.0037(14) 
C7 0.0219(17) 0.0192(19) 0.0208(17) -0.0025(14) 0.0003(14) -0.0015(14) 
C8 0.0241(18) 0.0188(18) 0.0198(17) -0.0022(14) -0.0002(14) -0.0012(15) 
C9 0.0227(17) 0.025(2) 0.0222(19) 0.0028(15) 0.0015(14) 0.0025(15) 
C10 0.0212(18) 0.032(2) 0.030(2) 0.0031(17) 0.0000(15) 0.0051(15) 
C11 0.029(2) 0.045(3) 0.036(2) 0.010(2) -0.0046(18) 0.0000(19) 
C12 0.0228(19) 0.041(3) 0.041(2) 0.017(2) -0.0017(17) -0.0012(17) 
C13 0.026(2) 0.039(3) 0.047(3) 0.015(2) 0.0022(18) -0.0033(18) 
C14 0.034(2) 0.027(2) 0.030(2) 0.0050(17) 0.0010(17) -0.0051(17) 
C15 0.0227(17) 0.0182(18) 0.0234(18) 0.0019(15) 0.0000(14) 0.0004(14) 
C16 0.0252(17) 0.0207(19) 0.0248(18) -0.0039(16) 0.0033(15) 0.0033(14) 
C17 0.0244(18) 0.0183(18) 0.0257(19) -0.0008(15) 0.0000(14) 0.0003(14) 
C18 0.0184(16) 0.0231(19) 0.0287(19) -0.0056(16) 0.0014(14) -0.0002(14) 
C19 0.0251(18) 0.0205(19) 0.0218(18) -0.0049(15) 0.0029(14) -0.0010(15) 
C20 0.0222(18) 0.0191(18) 0.0271(19) -0.0073(15) -0.0024(15) -0.0022(15) 
C21 0.0271(18) 0.0175(18) 0.0208(18) -0.0017(14) -0.0008(14) -0.0001(14) 
C22 0.0243(17) 0.0169(18) 0.0217(17) -0.0052(14) -0.0003(14) 0.0011(14) 
O13 0.072(3) 0.055(3) 0.078(3) 0.002(2) -0.007(2) -0.006(2) 
C23 0.086(5) 0.060(4) 0.072(5) 0.003(4) 0.017(4) -0.018(3) 
C24 0.085(5) 0.169(10) 0.063(5) -0.006(6) 0.004(4) -0.030(6) 
O14 0.076(4) 0.236(9) 0.075(4) -0.014(5) 0.002(3) 0.013(5) 
C25 0.102(8) 0.32(2) 0.102(9) -0.055(12) -0.013(7) 0.062(10) 
C26 0.273(17) 0.148(11) 0.128(13) 0.053(10) 0.063(12) 0.059(12) 
O15 0.074(3) 0.092(4) 0.053(3) 0.010(2) -0.019(2) -0.043(2) 
O16 0.066(2) 0.037(2) 0.082(3) 0.0049(19) -0.039(2) -0.0060(17) 
O17 0.0445(19) 0.072(3) 0.067(3) -0.028(2) 0.0000(19) 0.0173(18) 
  
_geom_special_details 
; 
 All esds (except the esd in the dihedral angle between two l.s. planes) 
 are estimated using the full covariance matrix.  The cell esds are taken 
 into account individually in the estimation of esds in distances, angles 
 and torsion angles; correlations between esds in cell parameters are only 
 used when they are defined by crystal symmetry.  An approximate (isotropic) 
 treatment of cell esds is used for estimating esds involving l.s. planes. 
; 
  
loop_ 
 _geom_bond_atom_site_label_1 
 _geom_bond_atom_site_label_2 
 _geom_bond_distance 
 _geom_bond_site_symmetry_2 
 _geom_bond_publ_flag 
Mg1 O1 2.020(3) . ? 
Mg1 O11 2.026(4) . ? 
Mg1 O5 2.070(3) 4_655 ? 
Mg1 O12 2.073(3) . ? 
Mg1 O3 2.083(3) 2_665 ? 
Mg1 O10 2.116(3) 1_565 ? 
Mg1 Mg2 3.3424(16) . ? 
Mg2 O4 1.996(3) 2_665 ? 
Mg2 O2 2.070(3) . ? 
Mg2 O10 2.108(3) 1_565 ? 
Mg2 O8 2.112(3) 2_664 ? 
Mg2 O7 2.134(3) 2_664 ? 
Mg2 O9 2.306(3) 1_565 ? 
Mg2 C22 2.456(4) 2_664 ? 
Mg2 C21 2.548(4) 1_565 ? 
Mg2 O1 2.725(3) . ? 
Mg2 C1 2.731(4) . ? 
O1 C1 1.235(5) . ? 
O2 C1 1.250(5) . ? 
O3 C8 1.242(4) . ? 
O3 Mg1 2.083(3) 2_664 ? 
O4 C8 1.256(5) . ? 
O4 Mg2 1.996(3) 2_664 ? 
O5 C9 1.233(5) . ? 
O5 Mg1 2.070(3) 4_644 ? 
O6 C14 1.217(6) . ? 
O7 C22 1.256(4) . ? 
O7 Mg2 2.134(3) 2_665 ? 
O8 C22 1.268(4) . ? 
O8 Mg2 2.112(3) 2_665 ? 
O9 C21 1.244(4) . ? 
O9 Mg2 2.306(3) 1_545 ? 
O10 C21 1.276(4) . ? 
O10 Mg2 2.108(3) 1_545 ? 
O10 Mg1 2.116(3) 1_545 ? 
O11 H11C 0.8200(15) . ? 
O11 H11D 0.8200(15) . ? 
O12 H12C 0.8201(15) . ? 
O12 H12D 0.8201(15) . ? 
N1 C9 1.348(5) . ? 
N1 C4 1.420(5) . ? 
N1 H1A 0.8600 . ? 
N2 C14 1.355(5) . ? 
N2 C15 1.406(5) . ? 
N2 H2A 0.8600 . ? 
C1 C2 1.511(5) . ? 
C2 C3 1.387(5) . ? 
C2 C7 1.395(5) . ? 
C3 C4 1.382(5) . ? 
C3 H3A 0.9300 . ? 
C4 C5 1.394(5) . ? 
C5 C6 1.401(5) . ? 
C5 H5A 0.9300 . ? 
C6 C7 1.387(5) . ? 
C6 C8 1.507(5) . ? 
C7 H7A 0.9300 . ? 
C9 C10 1.507(5) . ? 
C10 C11 1.529(6) . ? 
C10 H10A 0.9700 . ? 
C10 H10B 0.9700 . ? 
C11 C12 1.519(6) . ? 
C11 H11A 0.9700 . ? 
C11 H11B 0.9700 . ? 
C12 C13 1.535(6) . ? 
C12 H12A 0.9700 . ? 
C12 H12B 0.9700 . ? 
C13 C14 1.506(6) . ? 
C13 H13A 0.9700 . ? 
C13 H13B 0.9700 . ? 
C15 C20 1.393(5) . ? 
C15 C16 1.396(5) . ? 
C16 C17 1.385(5) . ? 
C16 H16A 0.9300 . ? 
C17 C18 1.392(5) . ? 
C17 C21 1.491(5) . ? 
C18 C19 1.385(5) . ? 
C18 H18A 0.9300 . ? 
C19 C20 1.394(5) . ? 
C19 C22 1.489(5) . ? 
C20 H20A 0.9300 . ? 
C21 Mg2 2.548(4) 1_545 ? 
C22 Mg2 2.456(4) 2_665 ? 
O13 C23 1.404(8) . ? 
O13 H13C 1.0441 . ? 
C23 C24 1.5279(14) . ? 
C23 H23A 0.9700 . ? 
C23 H23B 0.9700 . ? 
C24 H24A 0.9600 . ? 
C24 H24B 0.9600 . ? 
C24 H24C 0.9600 . ? 
O14 C25 1.404(13) . ? 
O14 H14B 0.8501 . ? 
C25 C26 1.5279(15) . ? 
C25 H25A 0.9700 . ? 
C25 H25B 0.9700 . ? 
C26 H26A 0.9600 . ? 
C26 H26B 0.9600 . ? 
C26 H26C 0.9600 . ? 
O15 H15C 0.8499 . ? 
O15 H15D 0.8503 . ? 
O16 H16C 0.8500 . ? 
O16 H16D 0.8498 . ? 
O17 H17A 0.8500 . ? 
O17 H17B 0.8502 . ? 
  
loop_ 
 _geom_angle_atom_site_label_1 
 _geom_angle_atom_site_label_2 
 _geom_angle_atom_site_label_3 
 _geom_angle 
 _geom_angle_site_symmetry_1 
 _geom_angle_site_symmetry_3 
 _geom_angle_publ_flag 
O1 Mg1 O11 95.19(18) . . ? 
O1 Mg1 O5 171.93(15) . 4_655 ? 
O11 Mg1 O5 91.11(16) . 4_655 ? 
O1 Mg1 O12 88.91(15) . . ? 
O11 Mg1 O12 87.86(16) . . ? 
O5 Mg1 O12 86.28(13) 4_655 . ? 
O1 Mg1 O3 88.69(14) . 2_665 ? 
O11 Mg1 O3 87.68(14) . 2_665 ? 
O5 Mg1 O3 96.62(12) 4_655 2_665 ? 
O12 Mg1 O3 174.73(14) . 2_665 ? 
O1 Mg1 O10 84.25(13) . 1_565 ? 
O11 Mg1 O10 179.04(17) . 1_565 ? 
O5 Mg1 O10 89.38(11) 4_655 1_565 ? 
O12 Mg1 O10 91.34(13) . 1_565 ? 
O3 Mg1 O10 93.09(11) 2_665 1_565 ? 
O1 Mg1 Mg2 54.58(10) . . ? 
O11 Mg1 Mg2 142.37(13) . . ? 
O5 Mg1 Mg2 121.48(9) 4_655 . ? 
O12 Mg1 Mg2 110.70(13) . . ? 
O3 Mg1 Mg2 71.52(8) 2_665 . ? 
O10 Mg1 Mg2 37.61(7) 1_565 . ? 
O4 Mg2 O2 90.40(15) 2_665 . ? 
O4 Mg2 O10 96.21(12) 2_665 1_565 ? 
O2 Mg2 O10 119.99(12) . 1_565 ? 
O4 Mg2 O8 163.56(12) 2_665 2_664 ? 
O2 Mg2 O8 97.31(14) . 2_664 ? 
O10 Mg2 O8 92.48(11) 1_565 2_664 ? 
O4 Mg2 O7 103.13(11) 2_665 2_664 ? 
O2 Mg2 O7 95.48(13) . 2_664 ? 
O10 Mg2 O7 139.38(12) 1_565 2_664 ? 
O8 Mg2 O7 61.81(10) 2_664 2_664 ? 
O4 Mg2 O9 87.41(14) 2_665 1_565 ? 
O2 Mg2 O9 177.43(15) . 1_565 ? 
O10 Mg2 O9 58.97(10) 1_565 1_565 ? 
O8 Mg2 O9 85.14(13) 2_664 1_565 ? 
O7 Mg2 O9 86.34(11) 2_664 1_565 ? 
O4 Mg2 C22 133.50(13) 2_665 2_664 ? 
O2 Mg2 C22 97.88(14) . 2_664 ? 
O10 Mg2 C22 117.73(12) 1_565 2_664 ? 
O8 Mg2 C22 31.07(10) 2_664 2_664 ? 
O7 Mg2 C22 30.75(11) 2_664 2_664 ? 
O9 Mg2 C22 84.61(12) 1_565 2_664 ? 
O4 Mg2 C21 93.88(14) 2_665 1_565 ? 
O2 Mg2 C21 149.93(13) . 1_565 ? 
O10 Mg2 C21 29.94(11) 1_565 1_565 ? 
O8 Mg2 C21 86.71(13) 2_664 1_565 ? 
O7 Mg2 C21 112.39(12) 2_664 1_565 ? 
O9 Mg2 C21 29.14(10) 1_565 1_565 ? 
C22 Mg2 C21 100.55(13) 2_664 1_565 ? 
O4 Mg2 O1 87.82(12) 2_665 . ? 
O2 Mg2 O1 51.96(11) . . ? 
O10 Mg2 O1 68.74(9) 1_565 . ? 
O8 Mg2 O1 108.37(12) 2_664 . ? 
O7 Mg2 O1 146.15(12) 2_664 . ? 
O9 Mg2 O1 126.54(10) 1_565 . ? 
C22 Mg2 O1 132.31(13) 2_664 . ? 
C21 Mg2 O1 98.43(11) 1_565 . ? 
O4 Mg2 C1 88.97(13) 2_665 . ? 
O2 Mg2 C1 25.79(12) . . ? 
O10 Mg2 C1 94.57(11) 1_565 . ? 
O8 Mg2 C1 104.25(13) 2_664 . ? 
O7 Mg2 C1 120.83(13) 2_664 . ? 
O9 Mg2 C1 152.66(12) 1_565 . ? 
C22 Mg2 C1 116.70(14) 2_664 . ? 
C21 Mg2 C1 124.44(13) 1_565 . ? 
O1 Mg2 C1 26.16(11) . . ? 
O4 Mg2 Mg1 76.57(9) 2_665 . ? 
O2 Mg2 Mg1 87.90(10) . . ? 
O10 Mg2 Mg1 37.78(7) 1_565 . ? 
O8 Mg2 Mg1 118.04(8) 2_664 . ? 
O7 Mg2 Mg1 176.62(10) 2_664 . ? 
O9 Mg2 Mg1 90.28(8) 1_565 . ? 
C22 Mg2 Mg1 148.94(10) 2_664 . ? 
C21 Mg2 Mg1 64.35(9) 1_565 . ? 
O1 Mg2 Mg1 37.17(7) . . ? 
C1 Mg2 Mg1 62.55(9) . . ? 
C1 O1 Mg1 157.4(3) . . ? 
C1 O1 Mg2 77.2(2) . . ? 
Mg1 O1 Mg2 88.24(11) . . ? 
C1 O2 Mg2 108.1(3) . . ? 
C8 O3 Mg1 135.0(3) . 2_664 ? 
C8 O4 Mg2 131.2(3) . 2_664 ? 
C9 O5 Mg1 143.2(3) . 4_644 ? 
C22 O7 Mg2 89.0(2) . 2_665 ? 
C22 O8 Mg2 89.6(2) . 2_665 ? 
C21 O9 Mg2 86.3(2) . 1_545 ? 
C21 O10 Mg2 94.5(2) . 1_545 ? 
C21 O10 Mg1 140.8(3) . 1_545 ? 
Mg2 O10 Mg1 104.62(11) 1_545 1_545 ? 
Mg1 O11 H11C 129(5) . . ? 
Mg1 O11 H11D 127(4) . . ? 
H11C O11 H11D 99(6) . . ? 
Mg1 O12 H12C 130(3) . . ? 
Mg1 O12 H12D 129(3) . . ? 
H12C O12 H12D 100.4(2) . . ? 
C9 N1 C4 128.9(3) . . ? 
C9 N1 H1A 115.6 . . ? 
C4 N1 H1A 115.6 . . ? 
C14 N2 C15 128.4(3) . . ? 
C14 N2 H2A 115.8 . . ? 
C15 N2 H2A 115.8 . . ? 
O1 C1 O2 122.8(4) . . ? 
O1 C1 C2 117.6(4) . . ? 
O2 C1 C2 119.6(4) . . ? 
O1 C1 Mg2 76.7(2) . . ? 
O2 C1 Mg2 46.1(2) . . ? 
C2 C1 Mg2 165.7(3) . . ? 
C3 C2 C7 119.9(3) . . ? 
C3 C2 C1 117.8(3) . . ? 
C7 C2 C1 122.3(3) . . ? 
C4 C3 C2 120.8(3) . . ? 
C4 C3 H3A 119.6 . . ? 
C2 C3 H3A 119.6 . . ? 
C3 C4 C5 119.9(3) . . ? 
C3 C4 N1 116.5(3) . . ? 
C5 C4 N1 123.6(3) . . ? 
C4 C5 C6 119.2(3) . . ? 
C4 C5 H5A 120.4 . . ? 
C6 C5 H5A 120.4 . . ? 
C7 C6 C5 120.7(3) . . ? 
C7 C6 C8 120.9(3) . . ? 
C5 C6 C8 118.4(3) . . ? 
C6 C7 C2 119.4(3) . . ? 
C6 C7 H7A 120.3 . . ? 
C2 C7 H7A 120.3 . . ? 
O3 C8 O4 125.4(3) . . ? 
O3 C8 C6 118.6(3) . . ? 
O4 C8 C6 116.0(3) . . ? 
O5 C9 N1 123.3(3) . . ? 
O5 C9 C10 122.2(3) . . ? 
N1 C9 C10 114.3(3) . . ? 
C9 C10 C11 109.0(3) . . ? 
C9 C10 H10A 109.9 . . ? 
C11 C10 H10A 109.9 . . ? 
C9 C10 H10B 109.9 . . ? 
C11 C10 H10B 109.9 . . ? 
H10A C10 H10B 108.3 . . ? 
C12 C11 C10 112.7(4) . . ? 
C12 C11 H11A 109.0 . . ? 
C10 C11 H11A 109.0 . . ? 
C12 C11 H11B 109.0 . . ? 
C10 C11 H11B 109.0 . . ? 
H11A C11 H11B 107.8 . . ? 
C11 C12 C13 112.1(4) . . ? 
C11 C12 H12A 109.2 . . ? 
C13 C12 H12A 109.2 . . ? 
C11 C12 H12B 109.2 . . ? 
C13 C12 H12B 109.2 . . ? 
H12A C12 H12B 107.9 . . ? 
C14 C13 C12 111.6(4) . . ? 
C14 C13 H13A 109.3 . . ? 
C12 C13 H13A 109.3 . . ? 
C14 C13 H13B 109.3 . . ? 
C12 C13 H13B 109.3 . . ? 
H13A C13 H13B 108.0 . . ? 
O6 C14 N2 122.4(4) . . ? 
O6 C14 C13 122.4(4) . . ? 
N2 C14 C13 115.2(4) . . ? 
C20 C15 C16 119.5(3) . . ? 
C20 C15 N2 124.3(3) . . ? 
C16 C15 N2 116.3(3) . . ? 
C17 C16 C15 120.4(3) . . ? 
C17 C16 H16A 119.8 . . ? 
C15 C16 H16A 119.8 . . ? 
C16 C17 C18 120.1(3) . . ? 
C16 C17 C21 119.2(3) . . ? 
C18 C17 C21 120.7(3) . . ? 
C19 C18 C17 119.5(3) . . ? 
C19 C18 H18A 120.2 . . ? 
C17 C18 H18A 120.2 . . ? 
C18 C19 C20 120.7(3) . . ? 
C18 C19 C22 119.8(3) . . ? 
C20 C19 C22 119.5(3) . . ? 
C15 C20 C19 119.6(3) . . ? 
C15 C20 H20A 120.2 . . ? 
C19 C20 H20A 120.2 . . ? 
O9 C21 O10 119.8(3) . . ? 
O9 C21 C17 120.9(3) . . ? 
O10 C21 C17 119.3(3) . . ? 
O9 C21 Mg2 64.59(19) . 1_545 ? 
O10 C21 Mg2 55.56(18) . 1_545 ? 
C17 C21 Mg2 171.5(3) . 1_545 ? 
O7 C22 O8 119.6(3) . . ? 
O7 C22 C19 120.8(3) . . ? 
O8 C22 C19 119.6(3) . . ? 
O7 C22 Mg2 60.29(18) . 2_665 ? 
O8 C22 Mg2 59.31(18) . 2_665 ? 
C19 C22 Mg2 178.1(3) . 2_665 ? 
C23 O13 H13C 112.0 . . ? 
O13 C23 C24 114.5(6) . . ? 
O13 C23 H23A 108.6 . . ? 
C24 C23 H23A 108.6 . . ? 
O13 C23 H23B 108.6 . . ? 
C24 C23 H23B 108.6 . . ? 
H23A C23 H23B 107.6 . . ? 
C23 C24 H24A 109.5 . . ? 
C23 C24 H24B 109.5 . . ? 
H24A C24 H24B 109.5 . . ? 
C23 C24 H24C 109.5 . . ? 
H24A C24 H24C 109.5 . . ? 
H24B C24 H24C 109.5 . . ? 
C25 O14 H14B 107.7 . . ? 
O14 C25 C26 112.1(11) . . ? 
O14 C25 H25A 109.2 . . ? 
C26 C25 H25A 109.2 . . ? 
O14 C25 H25B 109.2 . . ? 
C26 C25 H25B 109.2 . . ? 
H25A C25 H25B 107.9 . . ? 
C25 C26 H26A 109.5 . . ? 
C25 C26 H26B 109.5 . . ? 
H26A C26 H26B 109.5 . . ? 
C25 C26 H26C 109.5 . . ? 
H26A C26 H26C 109.5 . . ? 
H26B C26 H26C 109.5 . . ? 
H15C O15 H15D 108.3 . . ? 
H16C O16 H16D 108.3 . . ? 
H17A O17 H17B 103.9 . . ? 
  
_refine_diff_density_max    0.347 
_refine_diff_density_min   -0.466 
_refine_diff_density_rms    0.063 
  
_shelx_res_file 
; 
  
    11758.res created by SHELXL-2014/7 
  
TITL 11758 in Pna2(1) 
CELL 0.71073  16.7546  14.7326  12.8347  90.000  90.000  90.000 
ZERR    4.00   0.0002   0.0002   0.0002   0.000   0.000   0.000 
LATT -1 
SYMM -X, -Y, 0.5+Z 
SYMM 0.5+X, 0.5-Y, Z 
SYMM 0.5-X, 0.5+Y, 0.5+Z 
SFAC C H N O MG 
UNIT 104 152 8 68 8 
TEMP 23.000 
SIZE 0.10 0.20 0.40 
  
L.S. 8 
BOND $H 
FMAP 2 
PLAN 20 
acta 
dfix 0.82 0.001 O11 H11C O11 H11D 
dfix 0.82 0.001 O12 H12C O12 H12D 
dfix 0.82 0.001 O13 H13C O14 H14A 
dfix 1.53 0.001 C25 C26 C23 C24 
dfix 1.26 0.001 H12C H12D 
  
WGHT    0.082500 
FVAR       0.17807 
MG1   5    0.656726    0.704941    0.933767    11.00000    0.01746    0.01959 = 
         0.02337   -0.00223   -0.00176   -0.00103 
MG2   5    0.491170    0.764137    0.805348    11.00000    0.02190    0.01727 = 
         0.01831    0.00367   -0.00252   -0.00129 
O1    4    0.616125    0.645758    0.802017    11.00000    0.04981    0.03853 = 
         0.04263   -0.02751    0.00075   -0.01016 
O2    4    0.500853    0.643823    0.723010    11.00000    0.04063    0.02536 = 
         0.04758   -0.00441    0.00428    0.01257 
O3    4    0.441351    0.348495    0.512463    11.00000    0.02125    0.03302 = 
         0.03242   -0.01040   -0.00156   -0.00720 
O4    4    0.550367    0.303255    0.428917    11.00000    0.02889    0.04140 = 
         0.03214   -0.02175    0.00099   -0.00776 
O5    4    0.799989    0.281991    0.556269    11.00000    0.02601    0.03446 = 
         0.02249   -0.00530    0.00084    0.00443 
O6    4    0.837624    0.189589    1.022053    11.00000    0.05085    0.03696 = 
         0.05757   -0.01319    0.01272   -0.02052 
O7    4    0.614964    0.191173    1.229126    11.00000    0.02318    0.02991 = 
         0.02515   -0.01193   -0.00080   -0.00046 
O8    4    0.497316    0.146814    1.177230    11.00000    0.02148    0.03477 = 
         0.02833   -0.01414    0.00081    0.00127 
O9    4    0.481605   -0.105376    0.903834    11.00000    0.02277    0.02706 = 
         0.04605   -0.01175   -0.00388   -0.00007 
O10   4    0.592068   -0.180794    0.880349    11.00000    0.02371    0.01677 = 
         0.02275   -0.00454   -0.00041    0.00142 
O11   4    0.719626    0.595480    0.982595    11.00000    0.03625    0.03408 = 
         0.09396    0.01911   -0.00703    0.00639 
O12   4    0.757571    0.745913    0.852893    11.00000    0.03193    0.04010 = 
         0.05425   -0.01496    0.02163   -0.00651 
N1    3    0.773687    0.383214    0.685359    11.00000    0.02320    0.03143 = 
         0.02010   -0.00784   -0.00433    0.00422 
AFIX  43 
H1A   2    0.794576    0.408723    0.739107    11.00000   -1.20000 
AFIX   0 
N2    3    0.803552    0.056171    0.948298    11.00000    0.02365    0.02369 = 
         0.03238   -0.00298    0.00636   -0.00159 
AFIX  43 
H2A   2    0.821695    0.012741    0.910302    11.00000   -1.20000 
AFIX   0 
C1    1    0.567449    0.609648    0.742830    11.00000    0.03698    0.01731 = 
         0.02484   -0.00188    0.00666   -0.00517 
C2    1    0.591352    0.521515    0.691396    11.00000    0.02531    0.01834 = 
         0.01918   -0.00306    0.00125    0.00036 
C3    1    0.668163    0.489743    0.708539    11.00000    0.02751    0.01815 = 
         0.01915   -0.00579   -0.00213   -0.00165 
AFIX  43 
H3A   2    0.701941    0.521258    0.753231    11.00000   -1.20000 
AFIX   0 
C4    1    0.695102    0.411823    0.660009    11.00000    0.01885    0.02364 = 
         0.01960   -0.00076    0.00101    0.00163 
C5    1    0.645481    0.365567    0.590831    11.00000    0.02037    0.02039 = 
         0.02375   -0.00565    0.00103    0.00005 
AFIX  43 
H5A   2    0.664078    0.314809    0.555244    11.00000   -1.20000 
AFIX   0 
C6    1    0.567267    0.396468    0.575568    11.00000    0.02081    0.01810 = 
         0.01794   -0.00146    0.00039   -0.00372 
C7    1    0.539624    0.473099    0.626873    11.00000    0.02187    0.01923 = 
         0.02080   -0.00253    0.00031   -0.00152 
AFIX  43 
H7A   2    0.487080    0.492041    0.618343    11.00000   -1.20000 
AFIX   0 
C8    1    0.514818    0.345957    0.499792    11.00000    0.02409    0.01885 = 
         0.01983   -0.00216   -0.00019   -0.00124 
C9    1    0.820028    0.321564    0.636740    11.00000    0.02266    0.02464 = 
         0.02220    0.00284    0.00153    0.00250 
C10   1    0.896290    0.299219    0.693406    11.00000    0.02116    0.03203 = 
         0.02979    0.00310   -0.00004    0.00515 
AFIX  23 
H10A  2    0.912727    0.350525    0.735633    11.00000   -1.20000 
H10B  2    0.938335    0.286389    0.643582    11.00000   -1.20000 
AFIX   0 
C11   1    0.882246    0.216400    0.762780    11.00000    0.02945    0.04468 = 
         0.03556    0.01027   -0.00456    0.00000 
AFIX  23 
H11A  2    0.832427    0.224208    0.800224    11.00000   -1.20000 
H11B  2    0.877136    0.162908    0.719225    11.00000   -1.20000 
AFIX   0 
C12   1    0.949183    0.201391    0.840709    11.00000    0.02284    0.04117 = 
         0.04144    0.01734   -0.00175   -0.00121 
AFIX  23 
H12A  2    0.954853    0.255123    0.883754    11.00000   -1.20000 
H12B  2    0.998913    0.192523    0.803374    11.00000   -1.20000 
AFIX   0 
C13   1    0.933688    0.118905    0.910879    11.00000    0.02606    0.03851 = 
         0.04696    0.01464    0.00224   -0.00329 
AFIX  23 
H13A  2    0.934616    0.064125    0.868970    11.00000   -1.20000 
H13B  2    0.975913    0.114364    0.962323    11.00000   -1.20000 
AFIX   0 
C14   1    0.854440    0.126033    0.965566    11.00000    0.03422    0.02729 = 
         0.02976    0.00499    0.00098   -0.00515 
C15   1    0.724874    0.045512    0.984500    11.00000    0.02274    0.01823 = 
         0.02336    0.00188   -0.00002    0.00040 
C16   1    0.680774   -0.024693    0.939562    11.00000    0.02523    0.02066 = 
         0.02480   -0.00394    0.00330    0.00327 
AFIX  43 
H16A  2    0.704868   -0.063389    0.891728    11.00000   -1.20000 
AFIX   0 
C17   1    0.601351   -0.037040    0.965807    11.00000    0.02441    0.01835 = 
         0.02567   -0.00076   -0.00004    0.00030 
C18   1    0.565012    0.020297    1.037801    11.00000    0.01839    0.02305 = 
         0.02868   -0.00558    0.00139   -0.00021 
AFIX  43 
H18A  2    0.511000    0.014045    1.052881    11.00000   -1.20000 
AFIX   0 
C19   1    0.609892    0.086738    1.086818    11.00000    0.02505    0.02051 = 
         0.02185   -0.00494    0.00290   -0.00096 
C20   1    0.690007    0.099303    1.061333    11.00000    0.02216    0.01905 = 
         0.02707   -0.00726   -0.00236   -0.00218 
AFIX  43 
H20A  2    0.720016    0.143334    1.095412    11.00000   -1.20000 
AFIX   0 
C21   1    0.555180   -0.111210    0.914686    11.00000    0.02705    0.01750 = 
         0.02082   -0.00172   -0.00084   -0.00007 
C22   1    0.572653    0.144709    1.168467    11.00000    0.02433    0.01685 = 
         0.02168   -0.00515   -0.00032    0.00111 
O13   4    0.707127    0.429243    1.087402    11.00000    0.07230    0.05531 = 
         0.07820    0.00157   -0.00742   -0.00575 
AFIX   3 
H13C  2    0.768057    0.421533    1.072792    11.00000   -1.20000 
AFIX   0 
C23   1    0.662449    0.355651    1.049569    11.00000    0.08634    0.06022 = 
         0.07181    0.00347    0.01669   -0.01806 
AFIX  23 
H23A  2    0.606978    0.364519    1.068662    11.00000   -1.20000 
H23B  2    0.680793    0.300712    1.083651    11.00000   -1.20000 
AFIX   0 
C24   1    0.667364    0.341996    0.931733    11.00000    0.08501    0.16935 = 
         0.06316   -0.00635    0.00391   -0.03029 
AFIX  33 
H24A  2    0.635408    0.290684    0.912107    11.00000   -1.50000 
H24B  2    0.647924    0.395314    0.897021    11.00000   -1.50000 
H24C  2    0.721850    0.331411    0.912033    11.00000   -1.50000 
AFIX   0 
O14   4    0.868333    0.613382    1.066576    11.00000    0.07623    0.23592 = 
         0.07540   -0.01450    0.00198    0.01284 
AFIX   3 
H14B  2    0.901453    0.586532    1.026986    11.00000   -1.20000 
AFIX   0 
C25   1    0.889473    0.593600    1.169987    11.00000    0.10223    0.32421 = 
         0.10209   -0.05518   -0.01269    0.06186 
AFIX  23 
H25A  2    0.946141    0.604402    1.179247    11.00000   -1.20000 
H25B  2    0.879377    0.529882    1.183722    11.00000   -1.20000 
AFIX   0 
C26   1    0.842881    0.651150    1.248140    11.00000    0.27258    0.14813 = 
         0.12789    0.05298    0.06272    0.05903 
AFIX  33 
H26A  2    0.859046    0.635588    1.317640    11.00000   -1.50000 
H26B  2    0.853527    0.714254    1.235706    11.00000   -1.50000 
H26C  2    0.786794    0.639769    1.240180    11.00000   -1.50000 
AFIX   0 
O15   4    0.854785    0.473131    0.860698    11.00000    0.07383    0.09160 = 
         0.05316    0.01018   -0.01949   -0.04276 
AFIX   3 
H15C  2    0.848436    0.460232    0.924708    11.00000   -1.20000 
H15D  2    0.899876    0.498892    0.853658    11.00000   -1.20000 
AFIX   0 
O16   4    0.863921    0.369071    1.049312    11.00000    0.06613    0.03674 = 
         0.08216    0.00487   -0.03881   -0.00596 
AFIX   3 
H16C  2    0.899181    0.375341    1.096382    11.00000   -1.20000 
H16D  2    0.855531    0.312681    1.040702    11.00000   -1.20000 
AFIX   0 
O17   4    0.839389   -0.080800    0.797755    11.00000    0.04454    0.07240 = 
         0.06707   -0.02786   -0.00002    0.01728 
AFIX   3 
H17A  2    0.888219   -0.074220    0.781445    11.00000   -1.20000 
H17B  2    0.816559   -0.091810    0.739965    11.00000   -1.20000 
AFIX   0 
H11C  2    0.763382    0.593638    1.011135    11.00000   -1.20000 
H11D  2    0.701899    0.546322    1.001638    11.00000   -1.20000 
H12C  2    0.788614    0.716203    0.817151    11.00000   -1.20000 
H12D  2    0.781578    0.794354    0.855931    11.00000   -1.20000 
  
HKLF 4 
  
REM  11758 in Pna2(1) 
REM R1 =  0.0486 for    6175 Fo > 4sig(Fo)  and  0.0671 for all    7742 data 
REM    436 parameters refined using      9 restraints 
  
END 
  
WGHT      0.0828      0.0000 
  
REM Highest difference peak  0.347,  deepest hole -0.466,  1-sigma level  0.063 
Q1    1   0.8643 -0.0323  0.7594  11.00000  0.05    0.35 
Q2    1   0.8905  0.6365  1.1728  11.00000  0.05    0.34 
Q3    1   0.8243  0.6201  1.2155  11.00000  0.05    0.33 
Q4    1   0.6469  0.3988  0.9958  11.00000  0.05    0.33 
Q5    1   0.9078  0.5922  1.2406  11.00000  0.05    0.28 
Q6    1   0.6709  0.3401  0.9569  11.00000  0.05    0.28 
Q7    1   0.7779  0.5122  1.1588  11.00000  0.05    0.25 
Q8    1   0.7489  0.4219  0.9613  11.00000  0.05    0.24 
Q9    1   0.5812 -0.0609  0.9447  11.00000  0.05    0.24 
Q10   1   0.6224  0.3321  0.9925  11.00000  0.05    0.24 
Q11   1   0.8901  0.6395  1.2335  11.00000  0.05    0.22 
Q12   1   0.5090  0.6192  0.7571  11.00000  0.05    0.22 
Q13   1   0.7057  0.0755  1.0173  11.00000  0.05    0.22 
Q14   1   0.8365  0.6194  1.1568  11.00000  0.05    0.22 
Q15   1   0.7936  0.7071  1.1952  11.00000  0.05    0.21 
Q16   1   0.6232  0.2844  0.9810  11.00000  0.05    0.20 
Q17   1   0.5919 -0.1677  0.9238  11.00000  0.05    0.20 
Q18   1   0.5642  0.4996  0.6441  11.00000  0.05    0.20 
Q19   1   0.5936  0.1149  1.1210  11.00000  0.05    0.20 
Q20   1   0.4875  0.6750  0.7428  11.00000  0.05    0.20 
; 
_shelx_res_checksum   20170 
  
_shelx_hkl_file 
; 
   0   0   1   -0.23    0.09 
   0   0  -2  325.64    6.61 
   0   0  -3    0.01    0.21 
   0   0  -4  164.25    4.20 
   0   0  -5    0.05    0.28 
   0   0  -6  128.45    3.98 
   0   0  -7    0.22    0.44 
   0   0  -8  355.46    8.96 
   0   0  -9    0.43    0.53 
   0   0 -10    0.39    0.59 
   0   0 -11   -0.33    0.50 
   0   0 -12    3.00    1.12 
   0   0 -13   -0.89    0.79 
   0   0  14   20.41    2.18 
   0   0 -14   15.72    2.14 
   0   0 -15   -0.01    0.83 
   0   0  15   -0.22    0.93 
   0   0 -16   19.31    2.54 
   0   0  16   26.36    2.77 
   0   0  17    0.91    1.07 
   0   1   0   -0.14    0.04 
   0  -1   1  798.00   14.90 
   0  -1  -1  797.50   14.92 
   0   1  -1  808.37   14.90 
   0   1   1  791.48   14.91 
   0   1  -1  807.10   14.91 
   0  -1   1  749.19   15.19 
   0  -1   1  808.88   14.91 
   0   1  -2   -0.09    0.12 
   0  -1  -2   -0.23    0.10 
   0  -1  -3  189.89    4.42 
   0   1  -3  187.04    4.38 
   0   1  -4   -0.26    0.23 
   0  -1  -4   -0.10    0.23 
   0   1  -5   48.47    2.01 
   0  -1  -5   47.25    2.04 
   0  -1  -6    0.12    0.32 
   0   1  -6   -0.19    0.26 
   0   1  -7   17.71    1.39 
   0  -1  -7   17.27    1.41 
   0  -1  -8   -0.69    0.41 
   0   1  -8   -0.25    0.39 
   0  -1  -9   59.73    3.01 
   0   1  -9   61.32    3.01 
   0   1 -10    0.06    0.64 
   0  -1 -10    0.33    0.68 
   0   1 -11   31.89    2.44 
   0  -1 -11   31.41    2.43 
   0   1 -12    1.17    0.94 
   0  -1 -12    0.40    0.67 
   0   1 -13    4.76    1.36 
   0  -1 -13    7.41    1.62 
   0   1 -14    0.29    0.83 
   0  -1 -14    1.31    1.04 
   0  -1  14    0.31    0.86 
   0   1  14    0.39    0.78 
   0  -1 -15   77.15    4.58 
   0   1  15   79.22    4.39 
   0   1 -15   76.24    4.47 
   0  -1  15   66.71    3.94 
   0   1  16    0.84    0.97 
   0   1 -16   -0.07    0.90 
   0  -1 -16    0.01    1.15 
   0  -1  16    1.59    1.15 
   0  -1  17    2.02    1.40 
   0   1  17    0.98    1.04 
   0   2   0  108.48    2.13 
   0   2   0  104.69    2.24 
   0  -2   0  103.97    2.39 
   0  -2   0  109.51    2.24 
   0  -2   1   -0.56    0.11 
   0   2   1   -0.86    0.05 
   0  -2   1   -0.68    0.06 
   0   2  -1   -0.52    0.11 
   0  -2  -1   -0.47    0.15 
   0  -2   1   -0.51    0.13 
   0   2  -2  379.34    7.77 
   0  -2   2  393.39    7.90 
   0  -2   2  382.85    7.78 
   0  -2  -2  389.23    7.87 
   0  -2  -3    0.01    0.21 
   0   2  -3   -0.24    0.20 
   0  -2   3    0.05    0.26 
   0   2  -4  115.42    3.20 
   0  -2  -4  106.67    3.18 
   0   2  -5   -0.26    0.28 
   0  -2  -5   -0.24    0.30 
   0  -2  -6    3.95    0.77 
   0   2  -6    3.60    0.77 
   0   2  -7    0.46    0.44 
   0  -2  -7   -0.08    0.30 
   0  -2  -8   81.29    3.38 
   0   2  -8   72.32    3.16 
   0  -2  -9    0.03    0.42 
   0   2  -9   -0.16    0.53 
   0   2 -10   49.07    2.81 
   0  -2 -10   42.50    2.69 
   0  -2 -11    0.05    0.65 
   0   2 -11   -0.74    0.49 
   0   2 -12    2.74    1.02 
   0  -2 -12    2.40    1.00 
   0  -2 -13   -0.89    0.77 
   0   2 -13   -0.46    0.68 
   0  -2  13   -0.16    0.74 
   0   2  14   20.05    2.17 
   0  -2  14   15.96    1.94 
   0   2 -14   11.44    2.12 
   0  -2 -14   15.39    2.13 
   0  -2 -15    0.92    1.07 
   0  -2  15    0.30    0.88 
   0   2  15    0.41    0.87 
   0   2 -15    1.39    1.02 
   0   2 -16   13.13    2.34 
   0  -2  16   17.11    2.30 
   0  -2 -16   13.50    2.52 
   0   2  16   16.71    2.44 
   0  -2  17    0.28    1.00 
   0   2  17    1.08    1.25 
   0  -3   0   -0.27    0.08 
   0  -3   0   -0.06    0.19 
   0   3   0   -0.07    0.12 
   0   3   0   -0.03    0.09 
   0  -3  -1  173.71    3.84 
   0  -3   1  174.29    3.87 
   0   3   1  175.67    3.71 
   0  -3   1  173.32    3.40 
   0   3  -1  170.14    3.69 
   0  -3   1  175.22    3.67 
   0  -3  -1  177.33    3.78 
   0   3   2   -0.25    0.16 
   0  -3  -2   -0.13    0.26 
   0   3  -2    0.13    0.23 
   0   3  -2   -0.41    0.11 
   0  -3   2   -0.38    0.16 
   0  -3   2   -0.16    0.20 
   0  -3  -3   10.37    0.79 
   0  -3   3    9.10    0.71 
   0   3  -3    9.56    0.72 
   0  -3   4    0.03    0.25 
   0   3  -4   -0.28    0.23 
   0  -3  -4   -0.07    0.26 
   0  -3  -5  139.06    4.10 
   0   3  -5  142.62    4.04 
   0  -3   5  140.07    4.01 
   0   3  -6   -0.28    0.28 
   0  -3  -6    0.15    0.38 
   0  -3   6   -0.32    0.25 
   0   3  -7   86.57    3.28 
   0  -3  -7   89.71    3.46 
   0  -3  -8   -0.31    0.44 
   0   3  -8    0.25    0.45 
   0   3  -9   53.67    2.80 
   0  -3  -9   55.99    2.97 
   0  -3 -10   -0.81    0.45 
   0   3 -10    0.73    0.63 
   0  -3 -11    2.32    0.94 
   0   3 -11    3.00    1.09 
   0   3 -12    1.28    0.95 
   0  -3  12    0.02    0.55 
   0  -3 -12   -0.06    0.57 
   0   3 -13   14.32    1.89 
   0  -3 -13   12.22    2.12 
   0  -3  13   16.40    1.85 
   0   3  14   -0.04    0.73 
   0  -3  14    1.28    0.93 
   0  -3  14   -0.65    0.74 
   0  -3 -14    0.33    1.17 
   0   3 -14    0.26    0.82 
   0   3 -15   14.24    2.09 
   0  -3  15   12.33    2.07 
   0   3  15   19.85    2.42 
   0  -3 -15   18.68    2.48 
   0  -3  15   14.84    2.15 
   0  -3  16    0.30    0.92 
   0  -3  16    0.34    0.97 
   0   3  16    0.32    0.93 
   0  -3 -16    0.18    0.96 
   0   3 -16   -0.30    0.78 
   0   4   0  939.30   18.41 
   0  -4   0  960.21   18.43 
   0   4   0  940.64   17.90 
   0  -4   0 1000.00   18.39 
   0  -4  -1    0.26    0.26 
   0  -4   1   -0.12    0.24 
   0  -4  -1   -0.26    0.13 
   0   4   1    0.02    0.15 
   0   4  -1   -0.19    0.15 
   0  -4   1    0.12    0.16 
   0  -4   1   -0.19    0.18 
   0  -4   2  596.44   10.53 
   0  -4   2  568.65   10.64 
   0  -4   2  565.52   11.50 
   0  -4   2  573.26   11.53 
   0   4  -2  569.34   11.59 
   0  -4  -2  569.83   11.61 
   0  -4   2  586.88   10.50 
   0   4   3   -0.11    0.26 
   0   4  -3   -0.15    0.23 
   0  -4  -3    0.29    0.29 
   0  -4   3   -0.01    0.29 
   0  -4   4   51.15    1.95 
   0  -4  -4   48.00    2.03 
   0   4  -4   50.38    1.93 
   0  -4   5    0.24    0.37 
   0   4  -5   -0.03    0.35 
   0  -4  -5   -0.07    0.32 
   0  -4  -6   74.38    3.02 
   0  -4   6   82.22    2.97 
   0   4  -6   83.74    3.08 
   0  -4   7   -0.50    0.26 
   0   4  -7   -0.32    0.31 
   0  -4  -7   -0.01    0.39 
   0  -4   8   16.92    1.49 
   0   4  -8   20.72    1.62 
   0  -4  -8   19.18    1.67 
   0  -4   9   -0.66    0.47 
   0  -4  -9    0.10    0.51 
   0   4  -9    0.45    0.60 
   0  -4 -10   38.32    2.64 
   0   4 -10   39.00    2.53 
   0  -4  10   40.07    2.56 
   0   4 -11    0.36    0.58 
   0  -4  11    0.91    0.78 
   0  -4 -11   -0.17    0.60 
   0  -4  11    0.09    0.57 
   0  -4 -12   96.95    4.68 
   0  -4  12  101.15    4.62 
   0   4 -12  100.99    4.60 
   0  -4  12  102.91    4.15 
   0   4 -13   -0.30    0.71 
   0  -4  13   -0.13    0.73 
   0  -4  13   -0.41    0.75 
   0  -4 -13   -0.57    0.69 
   0  -4  14    4.66    1.38 
   0  -4 -14    7.02    1.76 
   0   4  14    4.34    1.36 
   0  -4  14    5.37    1.31 
   0   4 -14    4.03    1.32 
   0  -4 -15   -0.75    1.08 
   0  -4  15    0.07    0.84 
   0   4  15   -0.20    1.02 
   0  -4  15    0.03    0.81 
   0   4 -15   -0.54    0.66 
   0   4  16    3.90    1.42 
   0  -4  16    2.96    1.24 
   0   4 -16    5.45    1.62 
   0  -4  16    5.65    1.67 
   0  -4 -16    2.66    1.70 
   0  -5   0   -0.10    0.28 
   0  -5   0    0.04    0.16 
   0   5   0    0.13    0.22 
   0   5   0    0.02    0.19 
   0  -5  -1   15.16    0.92 
   0  -5  -1   12.79    0.68 
   0   5  -1   14.09    0.40 
   0  -5   1   14.91    0.93 
   0  -5   1   13.90    0.67 
   0   5   1   14.02    0.67 
   0   5  -1   13.64    0.67 
   0   5  -1   13.06    0.38 
   0  -5   1   12.71    0.67 
   0   5   2    0.01    0.19 
   0  -5  -2    0.09    0.30 
   0  -5   2   -0.14    0.14 
   0   5  -2   -0.06    0.21 
   0  -5   2   -0.46    0.22 
   0   5  -3   97.70    2.80 
   0  -5   3   98.44    2.07 
   0  -5   3   95.22    1.86 
   0  -5   3   96.67    2.88 
   0  -5  -3   89.55    2.93 
   0   5  -4    0.13    0.28 
   0  -5  -4   -0.23    0.29 
   0   5   4    0.14    0.34 
   0  -5   4   -0.03    0.19 
   0  -5   4    0.15    0.32 
   0  -5  -5   62.48    2.56 
   0   5   5   54.17    2.33 
   0  -5   5   59.96    2.37 
   0   5  -5   58.47    2.34 
   0  -5   6    0.16    0.36 
   0   5  -6   -0.12    0.28 
   0  -5  -6    0.02    0.37 
   0  -5  -7   37.53    2.25 
   0  -5   7   43.06    2.24 
   0   5  -7   46.58    2.31 
   0  -5  -8    0.46    0.51 
   0   5  -8   -0.19    0.41 
   0  -5   8    0.51    0.45 
   0  -5   9   75.84    3.39 
   0   5  -9   69.76    3.30 
   0  -5  -9   76.61    3.64 
   0  -5   9   79.67    2.98 
   0  -5 -10   -0.03    0.63 
   0  -5  10   -0.14    0.58 
   0   5 -10   -0.51    0.65 
   0  -5  10   -0.45    0.48 
   0   5 -11   20.18    1.97 
   0  -5  11   21.46    1.74 
   0  -5  11   19.94    1.92 
   0  -5 -11   16.33    1.94 
   0   5 -12    0.18    0.90 
   0  -5  12   -0.74    0.53 
   0  -5 -12   -0.91    0.60 
   0  -5  12    0.32    0.79 
   0  -5 -13    7.87    1.68 
   0  -5  13    6.44    1.35 
   0   5 -13    5.56    1.43 
   0  -5  13    6.74    1.51 
   0   5  14    0.22    0.71 
   0   5  14   -0.64    1.02 
   0  -5  14   -0.15    0.72 
   0   5 -14    0.25    0.81 
   0  -5  14    0.62    0.96 
   0  -5 -14    1.12    1.26 
   0   5 -15    2.40    1.21 
   0   5  15    0.70    1.22 
   0  -5  15    1.01    1.03 
   0  -5 -15    2.23    1.40 
   0   5  15    0.05    0.88 
   0   5 -16    1.16    1.28 
   0  -5  16    0.60    1.01 
   0  -5 -16   -0.08    1.23 
   0   5  16    0.50    1.21 
   0   6   0   38.95    1.27 
   0  -6   0   38.72    1.22 
   0  -6   0   36.06    1.58 
   0   6   0   35.95    1.17 
   0   6  -1   -0.21    0.17 
   0   6   1   -0.12    0.19 
   0  -6   1    0.55    0.37 
   0   6  -1   -0.11    0.08 
   0   6  -1   -0.08    0.07 
   0  -6  -1   -0.02    0.31 
   0   6  -2   53.75    1.77 
   0   6   2   55.84    1.74 
   0  -6  -2   54.13    2.06 
   0  -6   2   52.99    2.03 
   0  -6   2   53.66    1.51 
   0  -6   3    0.39    0.37 
   0   6   3   -0.04    0.26 
   0  -6  -3    0.01    0.33 
   0  -6   3    0.02    0.14 
   0   6  -3    0.01    0.27 
   0  -6  -4  241.40    6.35 
   0   6   4  237.80    6.04 
   0  -6   4  256.61    6.17 
   0  -6   4  253.56    4.73 
   0  -6   4  258.58    5.01 
   0   6   5   -0.15    0.30 
   0  -6  -5    0.22    0.42 
   0  -6   5    0.23    0.22 
   0   6  -5    0.29    0.37 
   0  -6   5    0.74    0.44 
   0  -6  -6  118.40    4.16 
   0  -6   6  118.42    3.11 
   0  -6   6  112.87    3.78 
   0   6   6  116.23    3.93 
   0   6  -6  117.43    3.83 
   0  -6  -7    0.23    0.46 
   0  -6   7   -0.41    0.37 
   0   6  -7   -0.20    0.37 
   0  -6   7   -0.19    0.28 
   0   6   7    0.06    0.50 
   0  -6  -8   50.10    2.80 
   0  -6   8   44.42    2.41 
   0   6  -8   38.35    2.28 
   0  -6   8   44.93    1.95 
   0   6   8   42.04    2.50 
   0  -6   9   -0.56    0.39 
   0   6   9    0.87    0.69 
   0  -6  -9    0.49    0.66 
   0  -6   9   -0.36    0.43 
   0   6  -9    0.03    0.50 
   0  -6  10   38.68    2.49 
   0  -6  10   39.31    2.16 
   0   6  10   31.82    2.47 
   0  -6 -10   37.58    2.72 
   0   6 -10   40.13    2.56 
   0   6  11    1.14    0.94 
   0  -6 -11    0.45    0.76 
   0  -6  11   -0.41    0.65 
   0  -6  11   -0.42    0.53 
   0   6 -11    0.18    0.70 
   0   6 -12   31.92    2.53 
   0  -6  12   32.62    2.57 
   0  -6 -12   27.89    2.74 
   0   6  12   31.20    2.71 
   0  -6  12   35.60    2.30 
   0  -6  13   -0.68    0.65 
   0   6  13    0.11    0.99 
   0   6 -13   -0.08    0.78 
   0  -6 -13    0.06    0.85 
   0   6  14    0.62    1.07 
   0  -6  14    0.73    0.85 
   0   6  14    3.84    1.41 
   0   6 -14   -0.14    0.85 
   0  -6 -14    0.09    0.86 
   0  -6 -15    0.67    0.97 
   0   6  15    0.32    1.12 
   0  -6  15   -0.03    0.84 
   0   6  15    0.16    0.82 
   0   6 -15    1.14    1.01 
   0   6  16    0.44    1.06 
   0   7   0    0.22    0.18 
   0   7   0    0.33    0.22 
   0   7   0    0.07    0.25 
   0  -7   0    0.12    0.35 
   0   7  -1   45.38    1.04 
   0   7  -1   43.50    1.03 
   0   7   1   45.46    1.50 
   0  -7   1   42.66    1.91 
   0   7  -1   44.34    1.48 
   0  -7  -1   43.15    1.86 
   0  -7   2   -0.05    0.22 
   0   7  -2    0.11    0.25 
   0  -7   2    0.01    0.41 
   0   7   2   -0.02    0.24 
   0  -7  -2   -0.14    0.33 
   0  -7  -3   84.03    2.98 
   0  -7   3   80.99    2.09 
   0   7  -3   83.28    2.61 
   0  -7   3   88.25    2.92 
   0   7   3   81.36    2.55 
   0  -7   4    0.11    0.13 
   0  -7   4   -0.01    0.15 
   0  -7  -4   -0.19    0.32 
   0  -7   4   -0.37    0.31 
   0   7   4   -0.18    0.22 
   0  -7  -5  181.35    5.40 
   0  -7   5  181.50    3.88 
   0  -7   5  182.84    5.10 
   0   7   5  179.52    5.02 
   0  -7   5  181.75    3.62 
   0   7  -6   -0.24    0.29 
   0  -7   6    0.22    0.41 
   0   7   6    0.02    0.39 
   0  -7  -6   -0.13    0.40 
   0  -7   6    0.03    0.28 
   0   7   7    1.33    0.62 
   0  -7  -7    1.60    0.71 
   0   7  -7    2.05    0.69 
   0  -7   7    1.68    0.69 
   0  -7   7    1.79    0.49 
   0  -7   8   -0.23    0.35 
   0  -7   8    0.04    0.50 
   0  -7  -8   -0.43    0.50 
   0   7   8   -0.24    0.53 
   0   7  -8    0.49    0.54 
   0  -7   9    6.34    0.90 
   0  -7  -9    2.76    1.00 
   0  -7   9    4.39    1.14 
   0   7   9    5.53    1.28 
   0   7  -9    5.04    1.14 
   0   7  10   -0.31    0.62 
   0  -7  10    0.21    0.48 
   0  -7  10    0.68    0.71 
   0  -7 -10   -0.56    0.46 
   0   7 -10    0.29    0.67 
   0   7  11   32.43    2.68 
   0   7 -11   39.99    2.69 
   0  -7 -11   39.20    2.98 
   0  -7  11   34.32    2.52 
   0  -7  12    0.10    0.62 
   0   7 -12   -0.15    0.66 
   0   7  12    0.27    0.88 
   0  -7 -12   -0.50    0.76 
   0  -7 -13   -0.12    0.89 
   0  -7  13    0.35    0.84 
   0   7  13   -0.43    0.90 
   0   7 -13    0.57    0.97 
   0  -7  14   -0.27    0.75 
   0  -7 -14   -0.39    0.82 
   0   7 -14    0.83    1.01 
   0   7  14    1.03    1.15 
   0   7  14   -0.34    0.83 
   0   7  15    3.98    1.60 
   0   7 -15    4.86    1.49 
   0   7  15    3.75    1.53 
   0  -7 -15    4.02    1.54 
   0  -7  15    2.17    1.07 
   0  -8   0   58.18    2.35 
   0   8   0   59.91    1.70 
   0   8   0   61.16    1.60 
   0   8   0   58.45    1.84 
   0   8   0   59.96    1.71 
   0   8   1   -0.18    0.27 
   0  -8   1    0.18    0.49 
   0  -8  -1   -0.27    0.36 
   0   8  -1   -0.10    0.09 
   0   8  -1   -0.05    0.09 
   0   8  -1   -0.12    0.22 
   0  -8  -2   65.20    2.58 
   0  -8   2   69.49    2.64 
   0   8  -2   66.12    2.15 
   0   8   2   67.72    2.11 
   0  -8   3   -0.04    0.24 
   0  -8   3    0.14    0.42 
   0   8  -3   -0.13    0.25 
   0   8   3   -0.27    0.24 
   0  -8  -3    0.09    0.38 
   0  -8   4   40.61    1.34 
   0  -8   4   40.91    2.06 
   0  -8  -4   43.44    2.24 
   0   8   4   39.73    1.78 
   0  -8   5    0.10    0.17 
   0  -8  -5   -0.17    0.42 
   0  -8   5    0.00    0.50 
   0  -8   5    0.12    0.20 
   0   8   5    0.00    0.25 
   0  -8   6   32.28    1.17 
   0  -8  -6   35.81    2.25 
   0  -8   6   30.63    1.92 
   0   8   6   30.02    1.85 
   0  -8   6   30.32    0.98 
   0  -8   7    0.13    0.43 
   0   8  -7    0.17    0.47 
   0  -8   7   -0.24    0.32 
   0   8   7    0.38    0.54 
   0  -8  -7   -0.22    0.50 
   0   8   8   32.46    2.24 
   0  -8  -8   33.54    2.43 
   0   8  -8   34.08    2.16 
   0  -8   8   30.32    2.13 
   0  -8   9    0.80    0.66 
   0   8  -9   -0.11    0.52 
   0  -8  -9   -0.32    0.51 
   0   8   9   -0.28    0.58 
   0   8  10   22.36    2.16 
   0   8 -10   22.98    2.05 
   0  -8  10   19.85    1.96 
   0  -8 -10   21.44    2.21 
   0   8 -11    0.32    0.74 
   0   8  11    0.12    0.84 
   0  -8 -11   -0.79    0.58 
   0  -8  11    0.51    0.68 
   0   8 -12    7.17    1.54 
   0   8  12    7.75    1.70 
   0  -8 -12    8.92    1.85 
   0  -8  12    5.54    1.32 
   0  -8 -13    0.18    0.98 
   0   8 -13    0.67    0.82 
   0   8  13    1.29    1.00 
   0   8  13   -0.08    1.06 
   0  -8  13   -0.09    0.76 
   0   8  14    6.89    1.76 
   0  -8 -14    9.02    2.18 
   0   8 -14    7.73    1.75 
   0  -8  14    7.09    1.83 
   0   8  14    5.81    1.83 
   0   8 -15    1.08    1.10 
   0   8  15   -0.17    0.88 
   0   8  15   -1.45    1.10 
   0  -8  15   -0.53    1.03 
   0  -8 -15   -0.08    1.09 
   0   9   0   -0.06    0.22 
   0   9   0    0.48    0.33 
   0  -9   0   -0.41    0.48 
   0   9   0   -0.06    0.18 
   0   9   0   -0.17    0.19 
   0  -9   1   44.99    2.15 
   0   9   1   43.32    1.63 
   0   9  -1   44.35    1.60 
   0   9   1   44.04    1.60 
   0  -9  -1   44.90    2.12 
   0   9   1   40.31    1.51 
   0   9   2    0.01    0.31 
   0  -9  -2    0.28    0.47 
   0  -9   2   -0.21    0.39 
   0   9  -2   -0.08    0.29 
   0  -9  -3  145.32    4.55 
   0   9  -3  148.62    4.01 
   0   9   3  139.89    3.80 
   0  -9   3  137.25    4.37 
   0  -9   3  146.21    3.63 
   0   9   4   -0.31    0.33 
   0  -9   4   -0.21    0.50 
   0  -9  -4   -0.14    0.52 
   0  -9   4   -0.17    0.27 
   0   9   5   71.73    2.75 
   0  -9  -5   69.62    3.23 
   0  -9   5   76.88    3.13 
   0  -9   5   76.69    2.12 
   0  -9  -6    0.29    0.59 
   0  -9   6    0.08    0.48 
   0   9   6   -0.62    0.35 
   0   9   7  128.64    4.55 
   0  -9  -7  139.53    5.21 
   0  -9   7  144.86    4.83 
   0  -9   8    0.20    0.56 
   0   9   8   -0.21    0.45 
   0  -9  -8    0.21    0.75 
   0   9   9   37.46    2.52 
   0   9  -9   41.50    2.54 
   0  -9   9   41.63    2.57 
   0  -9  -9   43.44    2.99 
   0   9 -10   -0.68    0.56 
   0  -9  10    0.14    0.64 
   0   9  10    0.00    0.78 
   0  -9 -10    0.48    0.87 
   0   9  11    0.67    0.84 
   0   9 -11    0.30    0.76 
   0  -9  11    3.26    1.10 
   0  -9 -11    4.03    1.27 
   0   9 -12    0.01    0.85 
   0  -9 -12   -0.82    0.91 
   0   9  12   -1.34    0.86 
   0  -9  12    0.40    0.79 
   0   9  12   -0.77    0.90 
   0  -9 -13    1.26    1.20 
   0  -9  13    2.03    0.98 
   0   9 -13   -0.77    0.66 
   0   9  13   -0.04    0.91 
   0   9  13   -0.48    1.06 
   0   9 -14   -1.48    0.84 
   0   9  14    0.21    0.91 
   0  -9 -14    1.08    1.27 
   0  -9  14    0.56    0.97 
   0   9  14   -0.07    1.14 
   0   9  15    7.28    1.98 
   0  10   0   43.27    1.41 
   0  10   0   44.13    1.31 
   0 -10   0   43.86    2.22 
   0  10   0   46.16    1.44 
   0  10   0   43.55    1.64 
   0 -10  -1    0.08    0.57 
   0 -10   1   -0.25    0.56 
   0  10   1    0.02    0.35 
   0  10   1    0.10    0.31 
   0  10   1    0.22    0.32 
   0  10  -1    0.06    0.31 
   0  10  -2   17.67    1.11 
   0  10   2   17.07    1.10 
   0  10   2   15.83    1.08 
   0 -10   2   15.69    1.41 
   0 -10  -2   17.78    1.47 
   0 -10  -3    0.29    0.49 
   0  10   3   -0.18    0.31 
   0 -10   3   -0.66    0.44 
   0  10  -3   -0.12    0.34 
   0  10   4   69.49    2.53 
   0 -10  -4   68.03    3.15 
   0 -10   4   67.96    3.00 
   0 -10   4   68.84    2.26 
   0 -10   5   -0.22    0.48 
   0  10   5    0.14    0.43 
   0 -10  -5   -0.72    0.34 
   0 -10   6  165.97    5.33 
   0 -10  -6  168.69    5.77 
   0  10   6  155.06    4.84 
   0 -10  -7    0.55    0.64 
   0 -10   7   -0.21    0.58 
   0  10   7    0.44    0.62 
   0 -10   8   17.16    1.79 
   0 -10  -8   20.34    2.14 
   0  10   8   15.07    1.65 
   0 -10  -9   -0.43    0.78 
   0  10   9   -0.21    0.57 
   0 -10   9    0.48    0.66 
   0  10  10   16.34    1.93 
   0 -10  10   13.59    1.78 
   0 -10 -10   16.35    2.12 
   0  10  11    0.03    0.85 
   0 -10 -11    0.30    0.87 
   0 -10  11    1.12    0.71 
   0  10  11   -0.77    0.77 
   0 -10 -12    8.64    1.90 
   0  10  12    4.97    1.44 
   0  10 -12    5.89    1.42 
   0 -10  12    4.63    1.30 
   0  10  12    3.82    1.34 
   0  10  13   -0.44    0.97 
   0 -10 -13    0.15    0.96 
   0 -10  13    1.31    0.92 
   0  10 -13   -0.31    0.89 
   0  10  13    1.15    1.28 
   0  10  14    7.73    1.94 
   0  10  14   11.72    2.27 
   0 -10  14    9.53    1.88 
   0  10 -14   10.40    2.00 
   0 -10 -14   10.47    2.50 
   0  11   0    0.15    0.39 
   0 -11   0    0.37    0.57 
   0 -11  -1   69.76    3.01 
   0  11   1   71.83    2.36 
   0 -11   1   62.55    2.96 
   0  11  -1   71.48    2.33 
   0  11   1   73.83    2.25 
   0  11   1   72.99    2.17 
   0  11   2    0.33    0.38 
   0  11  -2   -0.40    0.35 
   0 -11  -2    0.36    0.55 
   0 -11   2    0.52    0.64 
   0  11   2   -0.81    0.32 
   0  11  -3   47.28    2.03 
   0 -11   3   51.54    2.59 
   0  11   3   48.31    2.11 
   0  11   3   45.68    1.94 
   0 -11  -3   43.87    2.51 
   0 -11  -4   -0.73    0.47 
   0 -11   4   -0.49    0.57 
   0  11   4   -0.27    0.42 
   0  11   4    0.04    0.44 
   0 -11  -5  234.23    7.18 
   0  11   5  240.98    6.17 
   0 -11   5  232.47    6.83 
   0 -11   6   -0.03    0.61 
   0  11   6   -0.41    0.52 
   0 -11  -6   -0.28    0.55 
   0 -11   7   65.00    3.28 
   0 -11  -7   52.87    3.27 
   0  11   8   -0.47    0.59 
   0 -11   8    0.37    0.64 
   0 -11  -8   -0.38    0.60 
   0 -11  -9   32.15    2.81 
   0  11   9   37.40    2.68 
   0  11   9   37.09    2.54 
   0 -11   9   35.31    2.63 
   0  11  10   -0.81    0.66 
   0  11  10    0.69    0.97 
   0 -11 -10    0.73    0.86 
   0 -11  10    0.73    0.71 
   0  11  11   17.96    2.11 
   0 -11 -11   15.00    2.19 
   0 -11  11    9.66    1.76 
   0  11  11   18.39    2.25 
   0 -11 -12    0.80    1.05 
   0  11  12   -0.02    1.02 
   0  11  12    0.07    1.13 
   0 -11  12   -0.29    0.69 
   0 -11  13    2.92    1.17 
   0  11  13    1.16    1.15 
   0  11  13    0.86    1.11 
   0 -11 -13    1.80    1.47 
   0  11  14    0.21    1.34 
   0  11  14   -0.70    1.11 
   0 -12   0   40.96    2.37 
   0 -12   1    1.66    0.77 
   0 -12  -1   -0.55    0.52 
   0 -12  -2   47.40    2.63 
   0 -12   2   53.65    2.73 
   0 -12   3   -0.39    0.68 
   0 -12  -3    0.08    0.76 
   0  12   3    0.56    0.50 
   0  12   4   88.00    3.05 
   0 -12  -4   78.74    3.73 
   0  12   4   83.53    3.18 
   0 -12   4   84.31    3.66 
   0 -12  -5   -0.04    0.61 
   0 -12   5   -0.04    0.64 
   0  12   5   -0.15    0.59 
   0  12   5    0.25    0.51 
   0 -12  -6   20.48    2.07 
   0 -12   6   23.91    2.07 
   0  12   6   22.89    1.69 
   0  12   6   23.88    1.90 
   0  12   7   -0.62    0.63 
   0 -12  -7   -0.40    0.77 
   0 -12   7    0.50    0.78 
   0  12   7   -0.15    0.58 
   0 -12   8   21.08    2.04 
   0 -12  -8   20.00    2.25 
   0  12   8   25.12    2.22 
   0 -12  -9    0.81    1.10 
   0 -12   9    0.70    0.77 
   0  12   9    0.18    0.74 
   0  12   9    1.31    0.87 
   0  12  10   22.75    2.27 
   0  12  10   15.96    1.81 
   0 -12  10   15.78    1.96 
   0 -12 -10   14.09    2.09 
   0 -12  11    0.14    0.74 
   0  12  11    0.18    1.01 
   0  12  11    0.84    1.19 
   0 -12 -11    0.18    0.96 
   0  12  12    6.40    1.79 
   0 -12  12    4.00    1.31 
   0 -12 -12    6.39    1.88 
   0  12  13    0.22    1.19 
   0 -12 -13    0.52    1.24 
   0 -12  13    1.01    0.94 
   0 -13   0    0.64    0.69 
   0 -13   1   20.34    1.83 
   0 -13  -1   22.78    1.88 
   0 -13   2    0.74    0.86 
   0 -13  -2   -0.25    0.68 
   0 -13   3   24.40    2.12 
   0 -13  -3   21.35    1.96 
   0 -13   4    0.41    0.69 
   0 -13  -4   -0.28    0.60 
   0 -13   5   14.83    1.73 
   0 -13  -5   16.13    1.87 
   0  13   6   -0.38    0.64 
   0 -13   6   -0.35    0.59 
   0 -13  -6   -0.39    0.59 
   0 -13   7   12.66    1.74 
   0 -13  -7   14.66    1.96 
   0  13   7   15.61    1.76 
   0 -13  -8    0.16    0.83 
   0 -13   8   -0.01    0.68 
   0  13   8    0.01    0.85 
   0 -13  -9    9.79    2.06 
   0  13   9    5.78    1.46 
   0 -13   9   11.81    1.85 
   0  13  10    0.09    0.85 
   0 -13 -10    0.25    1.08 
   0 -13  10   -0.32    0.58 
   0  13  11   10.27    2.03 
   0 -13  11    8.09    1.80 
   0 -13 -11    5.68    1.81 
   0 -13 -12    1.33    1.27 
   0 -13  12    0.67    1.10 
   0  13  12    0.36    0.95 
   0 -14   0    1.45    0.84 
   0 -14  -1    0.50    0.78 
   0 -14   1    0.40    0.73 
   0 -14  -2   22.43    2.04 
   0 -14   2   22.15    2.03 
   0 -14   3   -0.03    0.80 
   0 -14  -3   -0.95    0.54 
   0 -14   4    9.12    1.59 
   0 -14  -4    8.36    1.56 
   0 -14  -5    0.13    0.72 
   0 -14   5   -0.33    0.71 
   0 -14  -6    0.24    0.79 
   0 -14   6   -0.19    0.68 
   0 -14   7   -0.48    0.85 
   0 -14  -7   -0.64    0.75 
   0 -14  -8   14.54    2.29 
   0 -14   8   15.00    2.11 
   0 -14  -9   -1.08    0.77 
   0 -14   9    0.37    0.79 
   0  14   9    0.76    1.01 
   0 -14  10    1.82    1.10 
   0 -14 -10   -0.42    1.10 
   0  14  10    2.14    1.22 
   0  14  11    2.87    1.31 
   0 -14 -11   -0.02    1.16 
   0 -14  11    0.39    0.99 
   0  14  12   13.33    2.37 
   0 -15   0   -0.99    0.65 
   0 -15   1   -0.35    0.74 
   0 -15  -1    0.85    0.85 
   0 -15   2   -0.21    0.76 
   0 -15  -2   -0.38    0.64 
   0 -15  -3   52.67    3.22 
   0 -15   3   44.84    2.95 
   0 -15   4   -0.02    0.79 
   0 -15  -4    0.29    0.73 
   0 -15  -5    8.04    1.72 
   0 -15   5    9.08    1.66 
   0 -15  -6    0.25    0.93 
   0 -15   6    0.13    0.83 
   0 -15  -7   28.14    2.77 
   0 -15   7   27.56    2.59 
   0 -15   8   -1.62    0.88 
   0 -15  -8   -0.85    0.99 
   0 -15  -9   12.88    2.47 
   0 -15   9   13.10    2.18 
   0 -15  10   -0.08    0.88 
   0 -15 -10   -0.31    1.01 
   0 -16   0    5.58    1.33 
   0 -16  -1    0.10    0.73 
   0 -16   1    0.97    0.88 
   0 -16  -2    8.92    1.74 
   0 -16   2   13.72    1.79 
   0 -16  -3    0.48    0.84 
   0 -16   3   -0.70    0.71 
   0 -16  -4    2.85    1.26 
   0 -16   4    2.52    1.20 
   0 -16  -5   -0.32    0.74 
   0 -16   5    1.13    1.11 
   0 -16   6    6.05    1.60 
   0 -16  -6    5.86    1.72 
   0 -16  -7    0.20    0.80 
   0 -16   7   -0.02    0.81 
   0 -16  -8    1.68    1.18 
   0 -16   8    2.37    1.32 
   0 -16   9   -0.16    1.01 
   0 -16  -9    0.82    1.31 
   0 -17   0   -0.16    0.84 
   0 -17   1    9.13    1.73 
   0 -17  -1   10.33    1.89 
   0 -17  -2   -0.34    0.92 
   0 -17   2   -0.88    0.66 
   0 -17  -3    4.43    1.38 
   0 -17   3    7.38    1.56 
   0 -17  -4   -0.69    0.82 
   0 -17   4    0.12    1.05 
   0 -17   5    2.05    1.21 
   0 -17  -5    5.79    1.61 
   0 -17   6   -0.85    0.86 
   0 -17  -6    0.27    0.99 
   0 -17  -7    6.77    1.83 
   0 -17   7    1.78    1.16 
   0 -18   0   14.47    2.07 
   0 -18  -1    0.35    0.98 
   0 -18   1   -0.74    0.84 
   0 -18  -2    5.10    1.55 
   0 -18   2    6.35    1.62 
   0 -18  -3    0.24    1.12 
   0 -18   3    0.02    0.91 
   0 -18  -4   -0.79    0.98 
   0 -18   4   -0.40    1.02 
   0 -18   5   -1.26    0.85 
   0 -18  -5   -0.29    1.02 
   0 -19   0   -0.43    0.87 
   0 -19   1   12.93    2.26 
   0 -19  -1    8.33    1.91 
   0 -19   2   -1.81    1.09 
   0 -19  -2   -0.35    1.03 
  -1   0   0   -0.02    0.03 
  -1   0   0   -0.02    0.03 
  -1   0   1   -0.37    0.10 
   1   0  -1   -0.09    0.12 
   1   0   1   -0.35    0.09 
  -1   0  -1   -0.50    0.08 
   1   0   1   -0.31    0.10 
   1   0  -1   -0.38    0.09 
   1   0   1   -0.47    0.05 
   1   0  -1   -0.32    0.10 
  -1   0  -1   -0.11    0.13 
   1   0   2    0.20    0.15 
   1   0  -2    0.04    0.16 
   1   0   2   -0.01    0.13 
  -1   0  -2    0.02    0.13 
   1   0  -2    0.04    0.13 
   1   0  -3    0.09    0.17 
  -1   0  -3    0.03    0.19 
   1   0  -3    0.10    0.23 
   1   0  -4    0.08    0.29 
  -1   0  -4    0.06    0.22 
   1   0  -5   -0.40    0.24 
  -1   0  -5   -0.40    0.22 
  -1   0  -6    0.13    0.32 
   1   0  -6    0.22    0.36 
   1   0  -7    0.16    0.36 
  -1   0  -7   -0.29    0.32 
  -1   0  -8   -0.06    0.37 
   1   0  -8   -0.07    0.39 
   1   0  -9   -0.34    0.41 
  -1   0  -9   -0.12    0.52 
  -1   0 -10    0.66    0.56 
   1   0 -10   -0.27    0.45 
   1   0 -11    1.06    0.77 
  -1   0 -11    0.54    0.64 
   1   0 -12   -0.18    0.66 
   1   0  12   -0.02    0.61 
  -1   0 -12   -0.64    0.58 
  -1   0 -13   -0.05    0.71 
   1   0  13    0.75    0.84 
   1   0 -13   -0.08    0.83 
   1   0 -14   -1.12    0.61 
   1   0  14   -1.02    0.77 
  -1   0 -14    0.27    0.90 
   1   0 -15    0.46    0.96 
  -1   0 -15   -0.89    0.81 
   1   0  15    0.82    0.89 
   1   0  16    0.45    0.81 
  -1   0  16    0.28    0.99 
  -1   0 -16    0.35    1.04 
   1   0 -16    1.17    1.09 
   1   0  17   -0.49    1.10 
  -1   0  17    0.29    1.20 
   1  -1   0   10.54    0.37 
  -1   1   0   10.46    0.37 
  -1  -1   0   10.52    0.35 
  -1   1   0   10.93    0.42 
   1   1   0   10.78    0.35 
   1  -1   0   10.58    0.34 
   1  -1   0    9.89    0.40 
  -1  -1   0   10.78    0.36 
   1  -1  -1  234.85    4.70 
  -1   1  -1  219.45    4.53 
  -1  -1   1  227.51    4.50 
  -1   1  -1  223.82    4.67 
   1   1   1  219.95    4.37 
   1   1   1  227.07    4.54 
  -1   1  -1  223.64    4.28 
   1  -1  -1  229.53    4.54 
  -1   1  -1  224.82    4.53 
   1   1   1  227.17    4.49 
   1  -1  -1  231.41    4.53 
  -1  -1   1  230.78    4.52 
  -1   1   1  220.72    4.51 
   1   1  -1  225.75    4.50 
   1  -1   1  226.36    4.53 
   1  -1   1  225.23    4.30 
   1   1  -1  234.91    4.35 
   1  -1   1  223.92    4.66 
   1  -1   1  220.72    4.53 
  -1  -1  -1  226.61    4.55 
  -1   1   1  230.46    4.68 
   1   1  -1  232.49    4.52 
   1  -1   1  226.71    4.34 
   1  -1  -2   23.44    0.91 
  -1   1  -2   21.26    0.87 
  -1   1  -2   21.87    0.91 
   1  -1  -2   19.77    0.87 
   1   1  -2   22.46    0.88 
   1  -1   2   20.63    0.89 
   1  -1   2   21.05    0.77 
   1   1  -2   21.41    0.80 
  -1  -1  -2   22.79    0.90 
  -1   1  -3   69.56    2.10 
   1  -1  -3   70.90    2.12 
   1  -1  -3   71.33    2.11 
  -1  -1  -3   68.18    2.10 
   1   1  -3   68.81    2.08 
   1  -1   3   66.58    1.90 
   1   1  -3   66.51    1.96 
  -1   1  -4  108.20    3.09 
   1  -1  -4  102.50    3.05 
   1   1  -4  107.45    3.06 
  -1  -1  -4  105.80    3.09 
   1  -1  -5  140.22    4.02 
  -1   1  -5  145.76    4.04 
   1   1  -5  139.55    3.97 
  -1  -1  -5  140.93    4.05 
  -1   1  -6   75.31    2.81 
   1  -1  -6   79.88    2.90 
   1   1  -6   68.23    2.70 
  -1  -1  -6   72.16    2.80 
  -1   1  -7   25.77    1.70 
   1  -1  -7   24.46    1.63 
   1   1  -7   23.45    1.59 
  -1  -1  -7   22.47    1.59 
   1  -1  -8   21.54    1.67 
  -1   1  -8   19.61    1.60 
  -1  -1  -8   21.66    1.66 
   1   1  -8   20.74    1.64 
   1  -1  -9    5.89    1.13 
  -1   1  -9    5.89    1.11 
  -1  -1  -9    4.80    1.05 
   1   1  -9    6.11    1.14 
   1  -1 -10   29.59    2.20 
  -1   1 -10   27.27    2.12 
   1   1 -10   26.90    2.17 
  -1  -1 -10   27.20    2.11 
  -1   1 -11    3.15    1.07 
   1  -1 -11    1.23    0.95 
  -1  -1 -11    1.09    0.70 
   1  -1  11    0.57    0.63 
   1   1 -11    0.32    0.60 
   1   1  12    1.50    0.86 
  -1   1 -12    1.04    0.78 
   1  -1 -12    0.92    0.75 
   1  -1  12    0.83    0.72 
  -1  -1 -12    0.72    0.70 
   1   1 -12    0.84    0.92 
  -1   1 -13    0.84    1.00 
   1   1  13   -0.39    0.60 
   1  -1 -13    2.59    1.06 
   1   1 -13    1.32    0.92 
  -1  -1 -13    0.68    0.82 
   1  -1  13    0.33    0.63 
  -1   1 -14    8.77    1.82 
   1  -1 -14    7.60    1.77 
   1   1  14   10.05    1.82 
   1   1 -14    6.78    1.67 
  -1  -1 -14    6.39    1.71 
   1  -1  14    8.55    1.65 
   1  -1 -15    0.28    0.96 
  -1  -1  15   -0.42    0.85 
   1   1  15    0.40    0.97 
  -1   1 -15    0.15    0.82 
   1   1 -15    0.16    0.85 
  -1  -1 -15    0.48    0.92 
   1  -1  15    0.79    0.90 
   1  -1 -16    7.50    1.96 
  -1   1 -16    2.71    1.52 
  -1  -1  16    7.54    1.71 
   1   1  16    5.97    1.61 
  -1  -1 -16    3.04    1.48 
  -1   1  16    7.50    1.91 
   1   1 -16    5.42    1.66 
   1  -1  16    6.43    1.69 
   1   1  17    2.64    1.36 
  -1  -1  17    1.34    1.15 
   1  -1  17    1.62    1.11 
  -1   1  17    0.12    1.06 
   1   2   0    5.84    0.26 
  -1  -2   0    5.59    0.35 
   1  -2   0    5.52    0.35 
  -1   2   0    5.37    0.33 
   1  -2   0    5.45    0.27 
   1   2   0    5.71    0.35 
   1   2   0    5.06    0.20 
   1  -2   0    5.71    0.34 
  -1  -2   0    5.06    0.23 
  -1  -2   0    5.39    0.27 
   1  -2  -1   19.14    0.73 
  -1   2  -1   18.82    0.52 
  -1  -2   1   19.12    0.50 
   1  -2  -1   19.90    0.75 
   1  -2  -1   19.64    0.75 
  -1   2  -1   18.94    0.54 
  -1  -2   1   16.36    0.67 
  -1   2  -1   18.82    0.73 
   1   2   1   19.07    0.71 
  -1   2   1   18.67    0.72 
  -1  -2  -1   19.74    0.75 
   1  -2   1   18.56    0.72 
   1  -2   1   19.72    0.53 
   1   2  -1   19.67    0.53 
   1  -2   1   18.83    0.71 
   1  -2   1   19.05    0.56 
  -1   2  -2  119.64    2.99 
  -1  -2   2  121.66    2.88 
   1  -2  -2  120.63    2.94 
   1  -2  -2  117.32    2.93 
  -1   2  -2  122.71    2.91 
  -1  -2  -2  119.84    2.95 
  -1   2   2  123.09    3.01 
   1   2  -2  120.28    2.87 
   1  -2   2  121.72    2.90 
   1  -2   2  119.10    2.36 
   1  -2   2  117.52    2.96 
   1  -2   2  123.86    2.61 
   1   2  -2  122.58    2.64 
  -1   2  -3  735.09   14.68 
  -1  -2   3  746.53   14.68 
   1  -2  -3  744.98   14.74 
   1  -2  -3  761.02   14.58 
   1   2  -3  760.63   14.20 
   1  -2   3  765.87   14.73 
   1  -2   3  726.94   14.08 
  -1  -2  -3  739.64   14.75 
   1   2  -3  732.93   14.65 
   1  -2  -4  365.28    8.01 
  -1   2  -4  358.15    7.93 
   1  -2   4  357.99    7.48 
   1   2  -4  373.07    7.95 
  -1  -2  -4  361.26    8.01 
   1  -2  -5   81.61    2.83 
  -1   2  -5   84.12    2.81 
   1   2  -5   82.30    2.78 
  -1  -2  -5   81.18    2.84 
   1  -2  -6   21.42    1.45 
  -1   2  -6   21.12    1.42 
   1   2  -6   21.46    1.45 
  -1  -2  -6   22.85    1.51 
  -1   2  -7   11.31    1.15 
   1  -2  -7    7.96    1.00 
  -1  -2  -7    9.34    1.08 
   1   2  -7    8.40    1.02 
  -1   2  -8   18.07    1.53 
   1  -2  -8   15.56    1.54 
   1   2  -8   17.83    1.52 
  -1  -2  -8   18.14    1.62 
   1  -2  -9   10.58    1.40 
  -1   2  -9   12.21    1.39 
   1   2  -9   14.27    1.56 
  -1  -2  -9   14.18    1.47 
   1  -2 -10    6.48    1.29 
  -1   2 -10    6.52    1.23 
  -1  -2 -10    5.98    1.24 
   1   2 -10    5.56    1.17 
   1  -2  10    7.25    1.08 
   1  -2 -11   13.56    1.71 
  -1   2 -11   14.01    1.73 
   1   2 -11   11.47    1.53 
   1  -2  11   12.91    1.51 
  -1  -2 -11   11.27    1.64 
   1   2  12    2.78    1.04 
   1  -2 -12    1.49    0.91 
  -1   2 -12    1.96    0.90 
  -1  -2 -12    1.69    0.92 
   1  -2  12    2.90    1.03 
   1   2 -12    2.08    0.96 
   1   2  13   34.05    2.69 
  -1   2 -13   28.23    2.55 
   1  -2 -13   34.25    2.89 
   1   2 -13   23.68    2.34 
  -1  -2 -13   25.53    2.48 
   1  -2  13   28.23    2.29 
  -1   2 -14    0.54    1.01 
   1  -2 -14    1.94    1.06 
   1   2  14    1.01    0.94 
   1  -2  14    0.56    0.81 
   1   2 -14    1.08    1.06 
  -1  -2 -14    0.39    0.79 
  -1   2 -15    3.98    1.45 
   1   2  15    4.50    1.42 
   1  -2 -15    2.79    1.25 
  -1  -2  15    4.58    1.50 
   1  -2  15    7.37    1.69 
  -1  -2 -15    5.40    1.66 
   1   2 -15    4.44    1.47 
  -1  -2  16   -0.01    0.99 
  -1   2 -16    1.16    1.10 
   1   2  16   -0.08    0.80 
   1  -2 -16    1.17    1.27 
   1  -2  16   -0.37    0.93 
  -1   2  16   -0.97    0.80 
  -1  -2 -16   -0.01    0.97 
   1   2 -16    1.95    1.35 
  -1  -2  17    0.90    1.10 
   1   2  17    3.87    1.56 
   1  -2  17    1.90    1.25 
  -1   2  17    3.21    1.37 
   1  -3   0   97.65    2.08 
  -1  -3   0   94.82    1.96 
   1  -3   0   93.67    2.39 
   1  -3   0   98.28    2.29 
   1   3   0   96.91    1.99 
  -1  -3   0   99.44    2.39 
   1   3   0   97.19    2.03 
   1   3   0   95.52    2.00 
   1   3   0   96.99    1.96 
   1  -3  -1   50.09    1.48 
  -1   3  -1   54.06    1.13 
   1  -3  -1   52.61    1.49 
  -1   3  -1   49.87    1.20 
  -1  -3   1   53.75    1.10 
  -1  -3   1   51.84    1.25 
  -1  -3   1   49.86    1.51 
   1  -3  -1   50.78    1.52 
   1   3   1   53.85    1.35 
   1   3   1   52.00    1.43 
   1  -3   1   52.11    1.49 
   1   3  -1   54.32    1.10 
   1  -3   1   50.79    1.29 
  -1   3   1   50.12    1.45 
   1  -3   1   53.52    1.10 
  -1  -3  -1   50.14    1.52 
   1  -3   1   50.65    1.54 
   1  -3  -2  984.77   18.60 
  -1  -3   2  947.32   18.45 
  -1   3  -2  970.03   18.91 
   1  -3  -2  972.87   18.28 
  -1   3  -2  954.31   18.47 
  -1  -3   2  946.42   18.68 
  -1  -3  -2  948.96   18.58 
   1   3  -2  984.39   17.71 
  -1   3   2  971.76   18.92 
   1  -3   2  974.09   18.02 
   1  -3   2  986.05   17.65 
   1  -3   2  952.28   18.48 
   1   3  -2  950.60   18.42 
   1  -3  -3  217.04    5.19 
   1  -3  -3  221.42    5.25 
  -1   3  -3  222.80    5.16 
  -1   3  -3  226.53    5.31 
  -1  -3   3  228.93    5.15 
   1  -3   3  233.58    5.19 
  -1   3   3  228.02    5.32 
  -1  -3  -3  227.20    5.29 
   1   3  -3  222.42    4.72 
   1  -3   3  224.80    4.65 
   1   3  -3  224.16    5.13 
  -1  -3   4  326.36    7.28 
  -1   3  -4  322.46    7.32 
   1  -3  -4  333.43    7.47 
   1  -3   4  328.55    6.77 
  -1   3   4  322.24    7.54 
   1  -3   4  323.94    7.30 
  -1  -3  -4  336.81    7.50 
   1   3  -4  328.71    7.31 
  -1  -3   5   82.37    2.76 
  -1   3  -5   80.16    2.75 
   1  -3  -5   79.88    2.83 
   1   3  -5   76.59    2.69 
  -1  -3  -5   75.58    2.78 
   1  -3   5   79.29    2.37 
   1  -3   5   75.41    2.69 
   1  -3  -6   38.44    2.00 
  -1   3  -6   37.19    1.91 
  -1  -3   6   35.24    1.85 
   1  -3   6   37.55    1.92 
   1  -3   6   34.88    1.59 
  -1  -3  -6   36.36    1.94 
   1   3  -6   35.42    1.86 
   1  -3  -7   63.49    2.85 
  -1   3  -7   68.04    2.82 
  -1  -3  -7   66.18    2.90 
   1   3  -7   65.41    2.76 
   1  -3   7   66.26    2.47 
   1  -3  -8    8.87    1.20 
  -1   3  -8    8.24    1.07 
  -1  -3  -8    7.49    1.11 
   1   3  -8    8.03    1.13 
   1  -3   8    5.82    0.90 
   1  -3  -9   20.96    1.87 
  -1   3  -9   19.29    1.68 
  -1  -3  -9   20.72    1.86 
   1  -3   9   17.22    1.45 
   1   3  -9   19.76    1.69 
  -1   3 -10   36.51    2.40 
   1  -3 -10   32.51    2.41 
   1  -3  10   34.51    2.10 
  -1  -3 -10   31.77    2.38 
   1   3 -10   32.49    2.27 
   1  -3 -11    5.99    1.31 
  -1   3 -11    8.45    1.50 
   1   3 -11    8.91    1.60 
   1  -3  11    9.83    1.32 
  -1  -3 -11   11.10    1.53 
   1   3  12   15.19    1.81 
  -1   3 -12   18.53    1.95 
   1  -3 -12   16.95    1.97 
  -1  -3 -12   16.66    1.97 
   1  -3  12   15.62    1.72 
   1   3 -12   16.10    1.90 
   1  -3 -13    0.63    1.04 
  -1   3 -13    2.16    1.11 
   1   3  13    3.07    1.12 
   1  -3  13    0.89    0.73 
   1   3 -13   -0.10    0.80 
  -1  -3 -13   -0.49    0.71 
  -1   3 -14    9.71    1.90 
  -1  -3  14   10.25    1.85 
   1   3  14    9.70    1.85 
   1  -3 -14   11.26    2.12 
  -1  -3  14   13.17    1.93 
  -1  -3 -14    8.32    1.90 
   1  -3  14   12.12    1.90 
   1   3 -14    9.78    1.91 
   1  -3  14   11.49    1.65 
  -1  -3  15    4.73    1.33 
   1  -3 -15    3.81    1.53 
   1   3  15    5.17    1.55 
  -1   3 -15    6.77    1.74 
  -1  -3  15    7.63    1.77 
   1   3 -15    2.87    1.20 
   1  -3  15    3.80    1.44 
   1  -3  15    5.00    1.35 
  -1  -3 -15    3.34    1.57 
  -1  -3  16    2.56    1.26 
   1   3  16    0.48    1.01 
  -1  -3  16    2.69    1.28 
  -1   3 -16    1.74    1.09 
   1  -3 -16    1.84    1.26 
   1  -3  16    2.78    1.36 
   1  -3  16    0.61    0.99 
  -1  -3 -16    0.54    0.94 
   1   3 -16    3.46    1.42 
  -1   3  16    2.53    1.33 
   1   4   0   14.91    0.55 
   1  -4   0   15.06    0.85 
   1   4   0   14.52    0.52 
   1   4   0   14.55    0.55 
   1  -4   0   15.02    0.59 
   1   4   0   15.05    0.51 
   1  -4   0   14.00    0.68 
  -1  -4   0   13.32    0.83 
  -1  -4   0   15.15    0.49 
  -1   4   0   14.91    0.72 
   1  -4  -1   34.92    1.31 
   1  -4  -1   34.43    1.19 
  -1  -4   1   33.92    0.87 
  -1  -4   1   35.78    0.97 
  -1   4  -1   28.90    1.12 
  -1   4  -1   35.49    0.95 
  -1  -4   1   36.11    0.80 
  -1   4  -1   36.60    0.81 
   1   4   1   33.89    1.13 
  -1  -4   1   34.05    1.33 
   1   4   1   35.95    1.03 
  -1  -4   1   34.23    0.88 
   1  -4   1   34.79    0.82 
   1  -4   1   36.29    1.36 
   1  -4   1   36.10    1.09 
   1   4  -1   34.11    0.99 
   1  -4   1   37.24    1.24 
  -1  -4  -1   33.73    1.29 
   1   4  -1   36.05    0.77 
   1   4   2  241.72    5.25 
   1  -4  -2  239.96    5.43 
  -1  -4   2  240.13    5.10 
   1  -4  -2  238.38    5.30 
  -1  -4   2  243.18    4.53 
  -1  -4   2  240.74    5.35 
   1   4  -2  242.71    4.62 
   1  -4   2  245.78    4.57 
   1  -4   2  240.56    4.78 
  -1   4   2  231.98    5.31 
  -1  -4  -2  235.68    5.43 
  -1   4  -3  428.97    8.99 
   1  -4  -3  431.39    9.20 
  -1  -4   3  427.40    8.99 
  -1   4  -3  430.56    9.24 
  -1   4   3  417.42    9.16 
   1   4  -3  423.93    8.96 
   1  -4   3  431.45    9.02 
  -1  -4  -3  426.57    9.19 
   1  -4   3  438.43    8.21 
   1  -4   3  431.42    8.08 
   1  -4  -4    8.22    0.85 
  -1  -4   4    9.59    0.82 
  -1   4  -4   10.79    0.89 
  -1   4   4    9.76    0.90 
  -1  -4  -4    8.94    0.88 
   1  -4   4    9.59    0.62 
   1  -4   4    8.66    0.84 
   1   4  -4    8.85    0.79 
  -1   4  -5  110.39    3.43 
   1  -4  -5  107.88    3.57 
  -1  -4   5  109.77    3.41 
  -1   4   5  108.81    3.55 
   1   4  -5  112.97    3.43 
  -1  -4  -5  116.68    3.66 
   1  -4   5  112.92    3.47 
   1  -4   5  112.79    2.95 
  -1   4  -6   10.50    1.05 
  -1  -4   6   12.85    1.11 
   1  -4  -6   13.03    1.24 
   1  -4   6   13.03    0.93 
  -1  -4  -6   13.00    1.19 
  -1   4   6   13.66    1.22 
   1  -4   6   12.21    1.10 
   1   4  -6   11.66    1.09 
   1  -4  -7   22.32    1.67 
  -1   4  -7   25.43    1.71 
  -1  -4   7   24.79    1.65 
  -1  -4  -7   24.19    1.74 
   1  -4   7   26.77    1.45 
   1  -4   7   26.25    1.73 
   1   4  -7   24.89    1.69 
  -1  -4   8    2.19    0.80 
   1  -4  -8    2.33    0.77 
  -1   4  -8    3.16    0.83 
  -1  -4  -8    1.46    0.67 
   1  -4   8    2.97    0.70 
   1   4  -8    2.70    0.79 
   1  -4   8    3.05    0.87 
  -1  -4   9   13.99    1.48 
   1  -4  -9   14.20    1.61 
  -1   4  -9   12.17    1.38 
   1  -4   9   12.05    1.42 
   1   4  -9    9.94    1.30 
  -1  -4  -9   11.78    1.53 
   1  -4   9   13.01    1.25 
   1  -4 -10   16.53    1.86 
  -1   4 -10   17.17    1.71 
  -1  -4  10   16.04    1.67 
   1  -4  10   15.19    1.65 
   1   4 -10   17.84    1.74 
  -1  -4 -10   17.08    1.81 
   1  -4  10   14.54    1.41 
   1  -4 -11    8.03    1.55 
  -1  -4  11    8.18    1.48 
  -1   4 -11   10.22    1.46 
   1  -4  11   10.17    1.32 
   1   4 -11    8.50    1.51 
  -1  -4 -11   11.47    1.63 
   1  -4  11    9.92    1.49 
  -1  -4  12   14.79    1.82 
   1  -4 -12   16.56    1.97 
  -1   4 -12   13.82    1.77 
   1   4  12   15.92    1.96 
   1  -4  12   15.35    1.66 
   1  -4  12   15.56    1.90 
   1   4 -12   13.91    1.77 
  -1  -4 -12   11.64    1.73 
   1  -4 -13   17.70    2.17 
   1   4  13   17.61    2.02 
  -1  -4  13   18.78    2.11 
  -1   4 -13   18.17    2.13 
  -1  -4 -13   18.31    2.16 
   1  -4  13   20.68    2.26 
   1  -4  13   17.50    1.90 
   1   4 -13   19.24    2.14 
   1  -4 -14   16.93    2.27 
  -1   4 -14   14.49    2.10 
  -1  -4  14   12.92    1.82 
  -1  -4  14   16.40    2.09 
   1   4  14   15.46    2.03 
  -1   4  14   12.52    2.29 
   1  -4  14   13.47    1.82 
   1  -4  14   14.37    2.14 
   1   4 -14   12.06    2.10 
  -1  -4 -14   11.94    2.26 
   1   4  15    0.97    1.17 
  -1   4 -15    2.10    1.19 
  -1  -4  15    3.57    1.27 
  -1  -4  15    3.79    1.30 
   1  -4 -15    0.23    1.16 
  -1  -4 -15    0.62    1.05 
   1  -4  15    2.75    1.14 
   1  -4  15    2.15    1.22 
  -1   4  15    5.10    1.83 
   1   4 -15    1.41    1.05 
  -1  -4  16    4.00    1.42 
  -1  -4  16    1.03    1.20 
   1   4  16    0.50    1.03 
  -1   4 -16    2.55    1.31 
   1  -4 -16    3.14    1.75 
   1  -4  16    2.86    1.24 
  -1  -4 -16    1.53    1.24 
   1   4 -16    0.39    0.85 
   1  -4  16    3.71    1.46 
  -1   4  16    1.05    1.14 
   1  -5   0    2.39    0.31 
  -1   5   0    1.93    0.32 
   1   5   0    2.63    0.29 
   1   5   0    2.23    0.29 
  -1   5   0    3.06    0.47 
   1   5   0    2.83    0.26 
  -1  -5   0    2.61    0.25 
   1   5   0    2.45    0.29 
  -1  -5   0    2.83    0.53 
   1  -5   0    2.36    0.53 
  -1   5  -1  125.76    3.06 
   1  -5  -1  122.91    2.98 
   1   5   1  121.79    2.76 
   1  -5  -1  126.80    3.27 
  -1   5  -1  120.93    2.65 
  -1  -5   1  124.75    2.71 
  -1   5  -1  127.00    2.41 
  -1  -5   1  126.09    2.73 
  -1  -5   1  118.49    3.22 
   1   5   1  121.95    2.89 
  -1  -5  -1  123.77    3.23 
   1   5  -1  125.23    2.35 
   1  -5   1  123.65    2.48 
  -1   5   1  121.08    3.01 
   1   5  -1  123.88    2.77 
   1  -5   1  121.72    3.27 
   1  -5  -2   72.53    2.34 
  -1  -5   2   73.59    1.92 
  -1   5  -2   71.54    2.18 
  -1  -5   2   72.62    1.47 
  -1  -5   2   70.31    2.27 
  -1  -5   2   70.29    1.47 
  -1  -5   2   75.51    1.43 
   1   5   2   73.85    2.04 
   1  -5   2   71.86    1.82 
  -1  -5  -2   70.60    2.34 
   1  -5   2   67.60    2.26 
   1  -5   2   73.08    1.46 
   1  -5  -3   57.63    2.17 
   1   5   3   57.30    1.94 
  -1  -5   3   49.76    1.94 
  -1  -5  -3   53.79    2.11 
   1  -5   3   56.74    2.05 
   1  -5   3   57.58    1.36 
  -1   5   3   55.17    1.98 
   1  -5   3   57.66    1.43 
  -1  -5   4   86.89    2.79 
  -1   5  -4   83.29    2.74 
  -1   5  -4   86.83    2.88 
   1  -5  -4   89.65    3.01 
   1  -5   4   84.52    2.14 
   1   5  -4   84.84    2.74 
   1  -5   4   82.16    1.86 
   1  -5   4   87.64    2.81 
  -1   5   4   86.02    2.84 
  -1  -5  -4   90.48    3.04 
  -1  -5   5   94.89    3.14 
   1  -5  -5   93.00    3.32 
  -1   5  -5   97.91    3.19 
   1   5  -5   92.12    3.10 
   1  -5   5   94.20    3.15 
  -1  -5  -5   96.03    3.37 
   1  -5   5   93.91    2.54 
  -1   5   5  101.64    3.35 
  -1   5  -6   18.01    1.33 
   1  -5  -6   17.70    1.47 
  -1  -5   6   19.03    1.36 
  -1   5   6   17.61    1.39 
   1  -5   6   16.45    1.30 
  -1  -5  -6   17.31    1.42 
   1  -5   6   17.18    1.02 
   1   5  -6   21.49    1.43 
  -1   5  -7   14.58    1.30 
   1  -5  -7   16.59    1.49 
  -1  -5   7   15.09    1.32 
   1  -5   7   15.42    1.35 
  -1  -5  -7   16.09    1.46 
  -1   5   7   16.24    1.44 
   1   5  -7   10.04    1.12 
   1  -5   7   14.55    1.08 
  -1  -5   8   31.73    2.01 
  -1   5  -8   29.53    1.97 
   1  -5  -8   33.41    2.22 
   1  -5   8   30.02    1.98 
   1   5  -8   31.08    2.01 
   1  -5   8   27.26    1.60 
  -1   5   8   29.65    2.09 
  -1  -5  -8   27.17    2.01 
  -1  -5   9   21.55    1.79 
  -1   5  -9   21.40    1.79 
   1  -5  -9   20.80    1.90 
  -1  -5  -9   21.28    1.91 
   1  -5   9   21.77    1.53 
   1   5  -9   25.88    1.93 
   1  -5   9   22.32    1.82 
  -1   5   9   17.45    1.75 
  -1  -5  10   12.01    1.46 
   1  -5 -10   11.24    1.54 
  -1   5 -10   14.02    1.59 
  -1  -5 -10   11.41    1.58 
  -1   5  10   10.71    1.53 
   1   5 -10    9.57    1.40 
   1  -5  10   11.84    1.27 
   1  -5  10   13.51    1.55 
   1  -5 -11   13.27    1.79 
  -1  -5  11   14.07    1.65 
  -1   5 -11    8.78    1.57 
   1  -5  11   11.15    1.54 
   1  -5  11   11.80    1.37 
   1   5 -11   12.31    1.59 
  -1   5  11   11.74    1.67 
  -1  -5 -11   10.70    1.65 
  -1  -5  12   43.94    2.91 
   1  -5 -12   46.36    3.31 
   1   5  12   41.29    2.95 
  -1   5 -12   45.22    3.00 
   1  -5  12   44.23    2.95 
   1   5 -12   40.90    2.88 
   1  -5  12   36.46    2.40 
  -1   5  12   39.27    3.01 
  -1  -5 -12   43.07    3.14 
  -1  -5  13   22.75    2.06 
  -1  -5  13   18.96    2.07 
  -1   5 -13   19.80    2.20 
   1   5  13   28.05    2.51 
   1  -5 -13   24.80    2.58 
  -1  -5 -13   22.94    2.37 
   1  -5  13   24.69    2.35 
   1   5 -13   24.04    2.36 
  -1   5  13   19.73    2.34 
   1  -5  13   19.12    1.94 
  -1  -5  14   17.93    2.14 
   1  -5 -14   23.03    2.72 
  -1  -5  14   18.21    2.08 
   1   5  14   15.69    2.09 
  -1   5 -14   17.64    2.20 
  -1  -5 -14   18.45    2.33 
   1  -5  14   16.97    2.11 
   1   5 -14   25.23    2.53 
   1  -5  14   21.51    2.16 
  -1   5  14   20.57    2.52 
   1   5  15    0.19    0.83 
  -1   5 -15   -0.78    0.75 
  -1  -5  15    0.14    0.82 
   1  -5 -15   -0.94    0.79 
  -1   5  15   -1.19    1.15 
   1   5 -15   -0.56    0.90 
   1  -5  15   -0.03    0.70 
  -1  -5 -15   -0.80    0.91 
   1   5  16   -0.05    0.84 
   1  -5 -16    0.03    1.07 
  -1   5 -16    1.12    1.27 
  -1  -5  16   -1.02    1.05 
  -1   5  16   -0.70    0.95 
   1  -5  16    2.34    1.29 
   1   5 -16    0.30    1.21 
  -1  -5 -16    1.45    1.36 
   1   6   0    0.73    0.21 
  -1   6   0    0.29    0.29 
  -1   6   0    0.69    0.26 
   1   6   0    0.92    0.22 
   1   6   0    0.40    0.21 
   1  -6   0    1.16    0.46 
   1   6   0    0.65    0.17 
  -1  -6   0    0.89    0.20 
  -1  -6   0    0.67    0.37 
   1   6   1   10.29    0.66 
  -1   6  -1   10.99    0.53 
   1  -6  -1   11.64    0.89 
  -1   6  -1   11.32    0.73 
  -1  -6   1   11.85    0.90 
  -1   6  -1   10.89    0.37 
  -1  -6   1   11.82    0.56 
   1   6   1   11.04    0.57 
   1  -6   1   11.36    0.90 
   1   6  -1   10.82    0.38 
   1   6  -1   11.04    0.33 
   1   6  -1   12.37    0.60 
  -1   6   1   11.85    0.73 
  -1  -6  -1   11.02    0.87 
  -1  -6   2    0.93    0.29 
   1   6   2    0.48    0.29 
  -1   6  -2    1.27    0.38 
   1   6   2    0.86    0.28 
  -1  -6   2    0.75    0.21 
   1  -6  -2    0.95    0.42 
  -1  -6   2    0.89    0.41 
   1  -6   2    0.96    0.28 
   1  -6   2    0.55    0.38 
   1   6  -2    0.61    0.26 
  -1  -6  -2    0.76    0.39 
  -1   6   2    0.38    0.26 
   1  -6  -3  430.33    9.34 
  -1  -6   3  424.95    9.14 
  -1   6  -3  408.45    9.12 
  -1  -6   3  439.08    7.67 
   1   6   3  424.64    8.94 
   1  -6   3  413.91    8.19 
   1  -6   3  421.27    9.15 
   1  -6   3  434.87    7.73 
  -1   6   3  349.58    8.85 
  -1  -6  -3  418.64    9.31 
  -1  -6   4   39.24    1.83 
   1  -6  -4   45.14    2.10 
  -1   6   4   40.97    1.84 
   1  -6   4   42.72    1.92 
   1  -6   4   40.71    1.18 
   1  -6   4   42.29    1.20 
  -1  -6  -4   40.16    1.99 
  -1   6  -5  150.24    4.39 
   1   6   5  154.06    4.49 
  -1  -6   5  151.17    4.39 
   1  -6  -5  154.63    4.72 
   1   6  -5  160.61    4.45 
  -1   6   5  161.44    4.57 
  -1  -6  -5  151.30    4.69 
   1  -6   5  152.83    3.53 
   1  -6   5  154.36    4.44 
   1  -6   5  151.68    3.21 
  -1   6  -6    0.66    0.43 
  -1  -6   6    0.66    0.45 
   1  -6  -6   -0.22    0.34 
   1  -6   6    1.25    0.40 
   1  -6   6   -0.10    0.41 
   1   6  -6    1.39    0.53 
   1  -6   6    1.08    0.18 
  -1   6   6    0.53    0.50 
  -1  -6  -6    0.28    0.46 
  -1   6  -7   29.29    1.84 
   1  -6  -7   28.90    2.00 
  -1  -6   7   26.53    1.78 
   1  -6   7   34.08    1.53 
  -1  -6  -7   34.19    2.21 
  -1   6   7   31.55    1.99 
   1  -6   7   26.93    1.81 
   1   6  -7   29.53    1.85 
  -1   6  -8    6.15    1.11 
  -1  -6   8    6.27    1.14 
   1  -6  -8    5.35    1.13 
  -1  -6  -8    5.26    1.14 
   1   6  -8    4.51    0.97 
  -1   6   8    5.87    1.15 
   1  -6   8    4.74    0.98 
   1  -6   8    5.17    0.78 
   1  -6  -9   55.54    3.10 
  -1   6  -9   53.24    2.83 
  -1  -6   9   50.98    2.76 
   1  -6   9   55.99    2.40 
   1  -6   9   53.47    2.84 
  -1   6   9   54.64    3.05 
   1   6  -9   50.92    2.76 
  -1  -6  -9   51.39    3.00 
  -1   6 -10    6.14    1.23 
   1  -6 -10    4.33    1.20 
  -1  -6  10    6.62    1.27 
  -1   6  10    6.78    1.36 
   1   6 -10    7.31    1.38 
   1  -6  10    6.68    1.10 
  -1  -6 -10    5.99    1.36 
   1  -6  10    7.30    1.32 
  -1   6 -11   38.53    2.64 
   1  -6 -11   33.29    2.79 
  -1  -6  11   34.12    2.19 
  -1  -6  11   39.95    2.68 
   1  -6  11   39.26    2.74 
   1   6 -11   39.93    2.67 
  -1   6  11   34.30    2.78 
   1  -6  11   39.25    2.27 
  -1  -6 -11   35.39    2.77 
  -1  -6  12   23.81    2.23 
  -1   6 -12   24.83    2.27 
  -1  -6  12   25.57    1.99 
   1  -6 -12   25.28    2.66 
   1   6  12   25.38    2.39 
  -1   6  12   20.59    2.30 
   1  -6  12   25.29    2.31 
  -1  -6 -12   23.56    2.44 
   1  -6  12   23.59    1.93 
   1   6 -12   24.03    2.23 
   1   6  13   19.10    2.28 
  -1   6 -13   21.59    2.25 
  -1  -6  13   16.99    2.03 
   1  -6 -13   15.26    2.21 
  -1   6  13   16.02    2.19 
   1  -6  13   19.96    2.19 
   1   6 -13   16.95    2.03 
  -1  -6 -13   15.45    2.33 
  -1  -6  14    1.53    1.02 
   1   6  14    0.71    1.13 
  -1   6 -14    0.38    0.85 
   1  -6 -14    0.68    0.91 
   1   6  14   -0.63    0.95 
  -1   6  14    0.28    0.96 
   1  -6  14    1.31    0.96 
   1   6 -14    1.25    0.93 
  -1  -6 -14    1.90    1.16 
   1  -6 -15    5.12    1.78 
   1   6  15    3.30    1.46 
  -1  -6  15    4.72    1.49 
  -1   6 -15    7.41    1.77 
   1   6  15    4.37    1.81 
   1  -6  15    4.60    1.54 
   1   6 -15    6.37    1.67 
  -1  -6 -15    7.21    1.80 
  -1   6  15    5.15    1.70 
   1   6  16    0.47    1.14 
  -1   6  16    0.38    1.00 
  -1   7   0   15.26    0.90 
  -1   7   0   13.68    0.77 
   1  -7   0   13.47    1.06 
   1   7   0   14.34    0.64 
  -1  -7   0   12.67    1.03 
   1   7   0   14.22    0.63 
  -1  -7   0   14.44    0.67 
   1   7   0   15.09    0.69 
   1   7   0   14.96    0.63 
  -1  -7   1   25.26    1.46 
   1   7   1   27.16    1.11 
  -1   7  -1   26.69    0.91 
   1   7   1   26.49    1.00 
  -1  -7   1   27.54    0.95 
  -1   7  -1   26.57    1.20 
   1   7   1   26.90    1.07 
   1  -7  -1   28.13    1.47 
   1  -7   1   25.93    1.45 
   1   7  -1   28.14    0.63 
  -1   7   1   27.39    1.21 
  -1  -7  -1   28.23    1.10 
   1   7  -1   28.20    0.68 
  -1  -7  -1   26.48    1.42 
   1   7  -1   26.64    1.00 
   1   7   2   25.61    1.21 
   1   7   2   25.77    1.06 
  -1  -7   2   24.26    1.45 
  -1  -7   2   24.36    0.96 
   1  -7  -2   25.88    1.49 
  -1   7  -2   24.40    1.20 
  -1   7   2   24.54    1.17 
   1   7  -2   25.30    1.09 
  -1  -7  -2   25.84    1.46 
   1  -7   2   25.26    1.10 
   1  -7   2   22.86    1.38 
  -1  -7   3   76.10    1.83 
   1   7   3   77.07    2.37 
  -1  -7   3   75.31    2.71 
  -1   7  -3   77.90    2.58 
   1  -7  -3   75.68    2.82 
   1  -7   3   75.45    2.09 
  -1  -7  -3   80.34    2.90 
   1  -7   3   75.95    2.74 
   1   7   4   70.65    2.43 
  -1   7  -4   56.90    2.38 
   1  -7  -4   65.31    2.74 
  -1  -7   4   70.13    1.58 
  -1  -7   4   68.22    2.61 
  -1  -7  -4   67.19    2.76 
   1  -7   4   64.50    2.57 
   1  -7   4   70.50    1.55 
  -1   7   4   68.90    2.46 
   1  -7   4   65.78    1.83 
  -1  -7   5   75.49    2.92 
   1  -7  -5   81.30    3.23 
  -1  -7   5   80.64    2.07 
  -1  -7  -5   77.09    3.17 
   1  -7   5   78.27    2.95 
   1  -7   5   80.04    2.01 
   1  -7   5   79.96    1.99 
  -1   7   5   76.06    2.89 
   1   7   6    4.53    0.90 
  -1   7  -6    4.27    0.82 
   1  -7  -6    3.76    0.95 
  -1  -7   6    6.11    0.91 
   1  -7   6    4.92    0.56 
  -1  -7  -6    5.00    1.04 
   1   7  -6    4.74    0.86 
  -1   7   6    4.37    0.83 
   1  -7   6    4.77    0.89 
   1  -7   6    3.85    0.39 
  -1  -7   7   10.43    1.18 
  -1   7  -7   11.46    1.21 
   1   7   7   11.50    1.25 
   1  -7  -7   11.60    1.44 
  -1  -7  -7   11.70    1.38 
   1  -7   7   11.17    1.23 
   1   7  -7    8.67    1.10 
  -1   7   7   11.10    1.32 
   1  -7   7   12.77    0.94 
   1  -7   7   10.00    0.55 
   1  -7  -8   33.69    2.41 
  -1  -7   8   31.43    2.10 
   1   7   8   33.14    2.24 
  -1   7  -8   35.57    2.17 
   1   7  -8   34.45    2.14 
   1  -7   8   33.35    1.63 
  -1   7   8   32.34    2.20 
  -1  -7  -8   34.96    2.43 
   1  -7   8   34.10    2.16 
  -1  -7   9    5.79    1.19 
   1  -7  -9    6.91    1.42 
  -1  -7   9    6.67    0.95 
   1   7   9    6.58    1.31 
  -1   7  -9    5.94    1.17 
   1  -7   9    7.70    1.34 
  -1  -7  -9    5.30    1.30 
  -1   7   9    7.47    1.45 
   1   7  -9    4.58    1.09 
   1  -7   9    6.67    0.92 
   1  -7 -10   74.82    3.94 
   1   7  10   79.72    3.95 
  -1   7 -10   70.81    3.52 
  -1  -7  10   78.64    3.06 
  -1  -7  10   78.83    3.67 
   1   7 -10   78.84    3.66 
   1  -7  10   74.44    3.60 
  -1   7  10   79.33    3.91 
  -1  -7 -10   83.85    4.14 
   1  -7  10   75.12    2.96 
   1   7  11   24.96    2.28 
  -1   7 -11   16.55    1.83 
   1   7  11   17.33    2.03 
   1  -7 -11   20.44    2.26 
  -1  -7  11   22.38    2.05 
  -1   7  11   21.26    2.27 
  -1  -7 -11   22.09    2.39 
   1   7 -11   20.60    1.96 
   1  -7  11   23.58    2.11 
  -1   7 -12   29.18    2.47 
   1  -7 -12   30.37    2.79 
  -1  -7  12   32.79    2.52 
   1   7  12   30.78    2.82 
   1   7  12   30.32    2.60 
  -1   7  12   26.13    2.65 
   1  -7  12   30.08    2.48 
  -1  -7 -12   31.88    2.92 
   1   7 -12   31.10    2.51 
   1   7  13    2.09    1.14 
   1   7  13    4.15    1.30 
  -1   7 -13    2.27    1.10 
  -1  -7  13    3.78    1.27 
   1  -7 -13    0.52    1.17 
   1   7 -13    0.88    1.06 
   1  -7  13    1.76    1.05 
  -1  -7 -13    1.72    1.14 
  -1   7  13    3.63    1.35 
   1  -7 -14   -0.14    0.99 
   1   7  14    0.34    1.14 
  -1   7 -14   -1.13    0.84 
  -1  -7  14    2.63    1.19 
   1   7  14    0.28    1.18 
  -1  -7 -14    0.21    1.24 
   1  -7  14    4.07    1.37 
  -1   7  14    1.99    1.21 
   1   7 -14    3.34    1.35 
   1   7  15   -0.65    1.25 
  -1  -7  15   -0.01    0.89 
   1   7  15    0.81    1.19 
  -1   7 -15    0.45    0.96 
   1  -7 -15   -0.57    0.87 
  -1   7  15    0.09    1.15 
  -1   7  15   -0.57    1.34 
   1   7 -15   -0.06    0.98 
   1  -7  15    0.44    0.87 
  -1  -7 -15    1.83    1.40 
   1   8   0   22.24    0.91 
   1   8   0   23.88    0.85 
  -1   8   0   22.53    1.16 
  -1  -8   0   21.48    0.91 
   1   8   0   23.23    0.84 
  -1   8   0   23.32    1.03 
   1   8   0   22.42    0.82 
   1  -8   0   20.73    1.41 
  -1  -8   0   22.31    1.40 
  -1   8  -1   52.37    1.45 
  -1   8  -1   50.16    1.82 
   1   8   1   55.74    1.65 
   1   8   1   52.17    1.69 
   1   8   1   56.47    1.69 
  -1  -8   1   52.02    2.25 
  -1   8  -1   55.28    1.47 
   1  -8  -1   52.73    2.21 
  -1   8  -1   54.14    1.16 
  -1  -8   1   53.14    1.54 
   1   8  -1   53.08    1.63 
  -1   8   1   52.35    1.87 
  -1  -8  -1   53.03    2.19 
   1  -8   1   51.12    2.23 
  -1   8  -2   88.61    2.69 
  -1  -8   2   87.20    3.03 
   1   8   2   83.79    2.57 
   1   8   2   87.87    2.39 
   1  -8  -2   86.66    3.03 
   1  -8   2   91.49    3.09 
   1   8  -2   85.83    2.44 
  -1  -8  -2   87.44    3.04 
  -1   8   2   85.90    2.60 
  -1   8  -3   70.39    2.52 
  -1  -8   3   75.91    2.01 
   1   8   3   73.61    2.30 
  -1  -8   3   71.92    2.77 
   1   8   3   73.26    2.53 
   1  -8  -3   70.37    2.83 
  -1  -8  -3   68.49    2.81 
   1  -8   3   74.89    2.21 
  -1   8   3   77.91    2.49 
   1  -8   3   77.47    2.87 
  -1  -8   4   15.27    0.68 
  -1   8  -4   13.89    1.13 
   1   8   4   13.76    1.06 
  -1  -8   4   14.99    1.26 
   1  -8  -4   14.66    1.33 
   1  -8   4   15.85    0.88 
  -1  -8  -4   16.40    1.40 
   1  -8   4   15.03    1.28 
   1   8   5   51.12    2.22 
  -1  -8   5   51.08    2.40 
   1  -8  -5   51.18    2.62 
  -1  -8   5   50.77    1.22 
  -1  -8   5   49.01    1.33 
  -1  -8  -5   51.35    2.60 
   1  -8   5   52.39    1.32 
  -1   8   5   50.68    2.25 
   1  -8   5   52.00    2.45 
   1  -8   5   51.10    1.60 
   1   8   6   20.76    1.56 
  -1  -8   6   30.77    1.89 
   1  -8  -6   31.02    2.10 
  -1  -8   6   29.59    1.15 
  -1  -8  -6   31.44    2.11 
   1  -8   6   29.18    1.11 
  -1   8   6   29.71    1.81 
   1  -8   6   27.73    1.09 
   1  -8   6   30.53    1.90 
  -1   8  -7   50.73    2.50 
   1   8   7   47.42    2.53 
  -1  -8   7   50.83    2.53 
  -1  -8   7   47.45    1.74 
   1  -8  -7   47.92    2.77 
   1  -8   7   47.51    1.70 
   1   8  -7   49.63    2.47 
  -1   8   7   52.82    2.61 
  -1  -8  -7   50.05    2.82 
   1  -8   7   48.76    2.51 
  -1   8  -8   16.43    1.54 
   1   8   8   14.57    1.60 
   1  -8  -8   17.71    1.81 
  -1  -8   8   12.48    1.41 
   1   8  -8   16.11    1.53 
  -1   8   8   18.98    1.78 
   1  -8   8   19.65    1.68 
  -1  -8  -8   17.23    1.77 
   1   8   9   39.98    2.65 
   1  -8  -9   38.93    2.73 
  -1   8  -9   41.34    2.54 
  -1  -8   9   37.80    2.43 
  -1   8   9   46.47    2.82 
  -1  -8  -9   43.46    2.88 
   1  -8   9   40.73    2.56 
   1   8  -9   39.49    2.44 
  -1  -8  10   13.24    1.58 
   1   8  10   10.86    1.60 
   1  -8 -10   11.90    1.83 
  -1   8 -10    9.95    1.51 
   1   8  10   13.67    1.79 
  -1  -8 -10   10.07    1.79 
  -1   8  10   14.59    1.76 
   1   8 -10   12.16    1.54 
   1  -8  10   10.25    1.54 
   1   8  11   17.83    2.14 
  -1  -8  11   17.64    1.96 
  -1   8 -11   14.32    1.75 
   1  -8 -11   16.75    2.18 
   1   8  11   14.20    1.87 
  -1   8  11   18.92    2.05 
  -1  -8 -11   18.79    2.18 
   1   8 -11   17.22    1.93 
   1  -8  11   16.61    1.86 
   1  -8 -12    3.22    1.28 
  -1  -8  12    3.97    1.15 
   1   8  12    2.68    1.13 
  -1   8 -12    3.59    1.13 
   1   8  12    2.12    1.07 
   1  -8  12    3.06    1.05 
  -1  -8 -12    4.95    1.54 
  -1   8  12    2.40    1.22 
   1   8 -12    3.69    1.17 
   1  -8 -13    2.79    1.29 
  -1  -8  13    1.51    1.03 
   1   8  13    2.29    1.37 
   1   8  13    1.97    1.05 
  -1   8 -13    0.86    0.83 
   1   8 -13    1.40    0.98 
  -1   8  13    1.44    1.25 
  -1  -8 -13    2.16    1.26 
   1  -8  13    1.18    0.95 
   1   8  14    4.29    1.60 
   1  -8 -14    3.95    1.79 
  -1  -8  14    2.19    1.12 
   1   8  14    2.92    1.31 
  -1   8 -14    2.36    1.24 
   1  -8  14    1.76    1.25 
  -1   8  14    1.62    1.22 
  -1  -8 -14    5.42    1.70 
   1   8 -14    3.11    1.29 
  -1  -8  15    4.43    1.44 
   1  -8 -15    2.79    1.74 
   1   8  15    3.58    1.74 
  -1   8 -15    2.40    1.30 
   1   8  15    5.30    1.58 
   1  -8  15    6.27    1.80 
   1   8 -15    3.73    1.33 
  -1   8  15    5.07    1.65 
  -1  -8 -15    4.00    1.70 
   1   9   0    7.08    0.56 
   1   9   0    6.52    0.45 
  -1   9   0    6.51    0.62 
  -1   9   0    7.11    0.75 
   1  -9   0    7.35    1.00 
   1   9   0    7.74    0.49 
   1   9   0    6.65    0.48 
  -1  -9   0    8.35    1.02 
   1  -9  -1   38.08    1.94 
  -1  -9   1   33.52    1.85 
   1   9   1   37.65    1.36 
   1   9   1   32.85    1.33 
   1   9   1   32.92    1.30 
  -1   9  -1   35.19    1.51 
  -1   9  -1   34.53    1.10 
   1   9   1   35.15    1.35 
  -1   9  -1   36.76    1.10 
  -1  -9  -1   36.69    1.89 
  -1   9   1   35.05    1.55 
   1  -9   1   34.52    1.90 
   1   9  -1   35.81    1.32 
   1   9   2   14.52    0.88 
   1   9   2   14.44    1.00 
  -1   9  -2   13.25    0.99 
   1  -9  -2   14.57    1.29 
  -1  -9   2   17.40    1.40 
   1  -9   2   16.25    1.33 
  -1  -9  -2   13.66    1.23 
   1   9  -2   15.30    0.90 
  -1   9   2   13.13    0.97 
  -1  -9   3   44.17    2.19 
   1   9   3   46.54    1.72 
  -1   9  -3   42.33    1.90 
  -1  -9   3   44.62    1.59 
   1   9   3   45.64    1.96 
   1  -9  -3   42.18    2.25 
   1  -9   3   44.68    1.72 
  -1   9   3   42.98    1.80 
   1  -9   3   39.71    2.11 
  -1  -9  -3   43.63    2.26 
   1  -9  -4   50.85    2.55 
  -1   9  -4   47.39    2.17 
  -1  -9   4   50.55    2.40 
  -1  -9   4   49.64    1.59 
   1   9   4   50.05    2.00 
   1   9   4   49.24    2.20 
   1  -9   4   47.34    2.35 
  -1  -9  -4   46.27    2.49 
  -1   9   4   49.88    2.11 
   1  -9   4   50.88    1.79 
   1  -9  -5   22.69    1.80 
  -1  -9   5   20.24    0.88 
   1   9   5   18.19    1.48 
   1   9   5   20.26    1.40 
  -1  -9   5   21.83    1.63 
  -1  -9  -5   21.83    1.77 
   1  -9   5   19.73    1.07 
   1  -9   5   20.11    1.60 
  -1  -9   6    4.46    0.98 
   1   9   6    4.26    0.88 
   1   9   6    4.17    0.95 
   1  -9  -6    3.47    0.96 
   1  -9   6    3.06    0.86 
  -1   9   6    4.69    0.86 
  -1  -9  -6    3.79    1.05 
  -1  -9   7   39.32    2.31 
   1  -9  -7   39.15    2.58 
   1   9   7   32.06    2.08 
   1   9   7   35.80    2.27 
  -1   9   7   40.13    2.31 
   1  -9   7   42.43    2.46 
  -1  -9  -7   37.25    2.52 
  -1  -9   8   30.72    2.13 
   1  -9  -8   33.16    2.50 
   1   9   8   29.35    2.25 
   1   9   8   30.12    2.13 
  -1  -9  -8   31.85    2.45 
   1  -9   8   28.93    2.09 
  -1   9   8   32.34    2.23 
   1   9   9    5.28    1.26 
   1  -9  -9    5.04    1.31 
   1   9   9    4.42    1.20 
  -1   9  -9    3.58    1.00 
  -1  -9   9    5.93    1.22 
  -1  -9  -9    4.98    1.29 
  -1   9   9    7.94    1.40 
   1  -9   9    4.02    1.03 
   1   9  -9    5.61    1.18 
  -1  -9  10   30.23    2.30 
   1   9  10   31.13    2.46 
   1  -9 -10   25.52    2.46 
   1   9  10   28.22    2.39 
  -1   9 -10   38.25    2.54 
   1   9 -10   34.97    2.42 
  -1   9  10   31.64    2.52 
   1  -9  10   32.67    2.40 
  -1  -9 -10   33.92    2.78 
   1   9  11    0.55    0.99 
  -1  -9  11    1.45    0.87 
   1   9  11    1.87    1.00 
   1  -9 -11    1.84    1.14 
  -1   9 -11    0.64    0.75 
  -1   9  11    2.24    1.11 
   1   9 -11    1.30    0.91 
   1  -9  11    1.55    0.91 
  -1  -9 -11    2.46    1.23 
  -1   9 -12    2.46    1.05 
   1   9  12    2.41    1.29 
   1   9  12    4.23    1.35 
   1  -9 -12    2.40    1.33 
  -1  -9  12    2.88    1.14 
  -1   9  12    2.92    1.33 
   1   9 -12    2.43    1.03 
  -1  -9 -12    2.22    1.23 
   1  -9  12    3.60    1.24 
   1  -9 -13   -0.24    1.04 
   1   9  13   -0.09    0.94 
   1   9  13    0.18    0.96 
  -1  -9  13    0.27    0.92 
  -1   9 -13    0.63    0.80 
  -1   9  13    1.22    1.18 
   1  -9  13    1.01    0.85 
   1   9 -13   -0.15    0.82 
  -1  -9 -13    0.50    1.01 
  -1   9 -14   -0.25    0.95 
   1   9  14    1.31    1.28 
   1  -9 -14    0.53    1.19 
  -1  -9  14    0.75    0.86 
   1   9  14    0.05    1.15 
  -1  -9 -14    1.45    1.18 
  -1   9  14    0.72    1.37 
   1  -9  14   -0.11    0.83 
   1   9 -14   -0.21    0.74 
  -1   9  14    0.69    1.23 
   1   9  15    0.18    1.01 
  -1   9  15    2.76    1.39 
   1  10   0    0.09    0.26 
   1  10   0    0.13    0.22 
  -1 -10   0    0.49    0.54 
  -1  10   0    0.11    0.26 
  -1  10   0    0.11    0.28 
   1  10   0    0.14    0.17 
  -1  10   0   -0.35    0.33 
   1 -10   0    0.29    0.53 
   1  10   0   -0.02    0.18 
  -1  10  -1   10.51    0.55 
   1 -10  -1   11.52    1.22 
   1  10   1   12.43    0.81 
   1  10   1   11.47    0.80 
  -1  10  -1   12.21    0.58 
  -1  10  -1   11.00    0.91 
  -1 -10   1   11.36    1.24 
   1  10   1   13.65    0.84 
  -1  10   1   12.67    0.93 
  -1 -10  -1    9.11    1.23 
  -1  10   1   12.83    1.03 
   1 -10   1   10.01    1.19 
   1  10  -1   11.69    0.78 
  -1 -10   2   24.52    1.71 
   1 -10  -2   24.27    1.75 
   1  10   2   24.07    1.18 
   1  10   2   24.70    1.33 
  -1  10  -2   23.37    1.35 
   1 -10   2   22.52    1.67 
  -1  10   2   25.50    1.41 
   1  10  -2   24.74    1.20 
  -1 -10  -2   24.16    1.69 
   1 -10  -3   17.02    1.58 
  -1  10  -3   15.36    1.19 
   1  10   3   16.44    1.19 
  -1 -10   3   15.10    1.41 
   1  10   3   14.88    0.98 
   1 -10   3   13.29    1.36 
  -1 -10  -3   16.71    1.51 
  -1  10   3   16.85    1.15 
  -1  10  -4    6.04    0.88 
  -1 -10   4    5.80    1.11 
   1  10   4    7.85    0.87 
   1 -10  -4    5.50    1.10 
   1  10   4    6.57    1.00 
  -1 -10   4    7.08    0.77 
  -1 -10  -4    5.55    1.10 
   1 -10   4    7.61    0.85 
   1 -10   4    6.49    1.14 
  -1  10   4    6.09    0.89 
  -1 -10   5   29.17    2.03 
   1  10   5   31.53    1.93 
   1 -10  -5   34.70    2.29 
   1  10   5   31.61    1.73 
  -1 -10  -5   32.06    2.21 
  -1  10   5   30.00    1.73 
   1 -10   5   33.11    2.09 
   1  10   6   13.96    1.45 
  -1 -10   6   13.65    1.47 
   1 -10  -6   11.48    1.49 
   1  10   6   12.48    1.23 
   1 -10   6   10.67    1.36 
  -1  10   6   15.96    1.38 
  -1 -10  -6   16.30    1.71 
   1 -10  -7   43.28    2.88 
   1  10   7   45.85    2.61 
  -1 -10   7   46.74    2.62 
   1 -10   7   41.27    2.52 
  -1 -10  -7   41.16    2.82 
  -1  10   7   39.15    2.28 
   1  10   8   16.00    1.63 
   1  10   8   13.94    1.60 
  -1 -10   8   12.71    1.53 
   1 -10  -8   17.08    1.93 
  -1 -10  -8   14.17    1.77 
  -1  10   8   12.73    1.53 
   1 -10   8   13.98    1.57 
   1 -10  -9    3.51    1.16 
  -1 -10   9    5.11    1.28 
   1  10   9    3.14    1.15 
   1  10   9    4.82    1.20 
  -1  10   9    3.90    1.16 
   1 -10   9    4.06    1.15 
  -1 -10  -9    4.43    1.28 
   1 -10 -10    0.21    0.77 
   1  10  10   -0.63    0.58 
   1  10  10   -0.05    0.70 
  -1 -10  10    0.44    0.74 
  -1  10  10    0.10    0.82 
   1 -10  10   -0.27    0.74 
  -1 -10 -10   -0.42    0.56 
   1 -10 -11   12.19    2.15 
  -1 -10  11   11.91    1.66 
   1  10  11   10.67    1.96 
   1  10  11   10.57    1.90 
   1 -10  11   12.28    1.68 
  -1  10  11   13.58    1.85 
  -1 -10 -11   10.08    1.99 
   1 -10 -12    1.54    1.24 
  -1 -10  12    0.68    0.77 
   1  10  12    1.92    1.13 
   1  10  12    0.74    0.97 
  -1  10 -12    0.87    0.82 
   1 -10  12    1.98    0.99 
   1  10 -12    2.65    1.10 
  -1 -10 -12    0.71    0.93 
  -1  10  12    1.15    1.19 
  -1  10 -13    3.03    1.26 
   1  10  13    0.10    1.00 
   1 -10 -13    0.63    1.27 
  -1 -10  13    1.99    1.13 
   1  10  13    2.01    1.17 
  -1 -10 -13    2.76    1.32 
   1 -10  13    1.78    0.90 
   1  10 -13    1.99    1.28 
  -1  10  13   -0.06    1.15 
   1  10  14   -1.08    1.24 
   1  10  14    1.20    1.27 
  -1 -10  14    1.47    1.06 
   1 -10 -14   -0.22    1.25 
  -1  10 -14   -0.52    0.93 
  -1 -10 -14   -0.09    1.12 
   1 -10  14    1.16    1.11 
  -1  10  14    1.01    1.40 
   1  10 -14    1.16    1.11 
  -1  10  14   -0.48    1.12 
  -1  11   0   -0.31    0.36 
  -1  11   0    0.06    0.38 
   1  11   0    0.27    0.15 
  -1 -11   0   -0.55    0.46 
   1  11   0    0.35    0.31 
   1 -11   0   -0.02    0.49 
   1  11   1    4.62    0.60 
  -1  11  -1    5.15    0.76 
  -1  11  -1    4.47    0.34 
   1 -11  -1    4.93    1.00 
   1  11   1    4.27    0.66 
  -1 -11   1    6.13    1.09 
  -1  11   1    4.24    0.75 
  -1  11   1    3.98    0.65 
  -1  11   1    4.54    0.63 
  -1 -11  -1    4.72    0.97 
   1  11  -1    5.00    0.63 
   1 -11   1    5.38    1.08 
  -1 -11   2    3.04    0.88 
  -1  11  -2    4.18    0.76 
   1  11   2    4.09    0.70 
   1  11   2    2.57    0.58 
   1 -11  -2    2.16    0.80 
  -1 -11  -2    3.08    0.86 
  -1  11   2    3.45    0.73 
   1 -11   2    3.05    0.90 
   1  11   3   44.20    1.79 
   1 -11  -3   43.50    2.48 
   1  11   3   41.48    1.95 
  -1  11  -3   41.15    2.01 
  -1 -11   3   43.94    2.45 
  -1  11   3   45.33    1.99 
  -1 -11  -3   43.56    2.47 
   1 -11   3   46.01    2.47 
   1  11   4    4.94    0.89 
  -1 -11   4    2.77    0.88 
  -1  11  -4    5.21    0.94 
   1 -11  -4    4.90    1.09 
   1  11   4    6.12    0.80 
  -1  11   4    3.96    0.81 
   1 -11   4    4.33    0.77 
   1 -11   4    3.78    0.98 
  -1 -11  -4    4.08    1.06 
  -1 -11   5   34.63    2.27 
   1 -11  -5   35.69    2.43 
   1  11   5   34.32    2.06 
   1  11   5   32.61    1.76 
  -1 -11  -5   30.97    2.29 
   1 -11   5   35.45    2.31 
  -1  11   5   33.54    1.85 
   1 -11  -6   39.07    2.71 
   1  11   6   35.36    2.24 
   1  11   6   35.89    1.98 
  -1 -11   6   38.87    2.40 
   1 -11   6   31.91    2.26 
  -1 -11  -6   36.20    2.60 
   1 -11  -7    9.55    1.72 
  -1 -11   7   10.92    1.45 
   1  11   7   12.98    1.59 
   1  11   7   11.66    1.31 
   1 -11   7   12.62    1.54 
  -1  11   7    8.11    1.20 
  -1 -11  -7    9.65    1.71 
  -1 -11   8   38.50    2.64 
   1  11   8   43.53    2.75 
   1 -11  -8   37.74    2.86 
  -1  11   8   38.96    2.47 
  -1 -11  -8   32.31    2.65 
   1 -11   8   41.22    2.67 
  -1 -11   9   19.73    1.98 
   1  11   9   20.53    1.98 
   1 -11  -9   19.45    2.23 
   1  11   9   21.25    2.08 
  -1  11   9   18.47    1.89 
  -1 -11  -9   16.94    2.12 
   1 -11   9   18.34    2.01 
   1  11  10   -0.89    0.78 
  -1 -11  10    1.54    0.78 
   1 -11 -10   -0.04    0.97 
   1  11  10    0.24    0.73 
  -1  11  10   -0.40    0.70 
  -1 -11 -10   -0.79    0.72 
   1 -11  10    0.81    0.71 
   1 -11 -11    0.71    1.07 
  -1 -11  11    1.29    0.94 
   1  11  11    0.28    1.02 
   1  11  11    0.18    0.83 
   1 -11  11    0.99    0.86 
  -1 -11 -11    0.48    0.97 
  -1  11  11    0.09    0.96 
   1  11  12    0.63    0.94 
   1  11  12   -0.71    1.02 
   1 -11 -12    0.48    0.93 
  -1 -11  12    0.34    0.79 
  -1 -11 -12    0.59    1.00 
  -1  11  12   -0.41    1.08 
   1 -11  12    0.22    0.77 
   1  11  13    0.37    1.35 
   1 -11 -13    0.31    1.05 
  -1 -11  13   -0.46    0.95 
   1  11  13    2.16    1.40 
  -1  11  13    0.86    1.22 
  -1 -11 -13    0.08    1.13 
   1 -11  13    1.69    0.97 
  -1  11  13    0.02    1.23 
   1  11  14    1.77    1.28 
   1  11  14    0.09    1.26 
  -1  11  14    0.99    1.33 
  -1  11  14    1.03    1.22 
  -1  12   0    0.53    0.51 
   1 -12   0   -0.18    0.62 
  -1 -12   0    1.69    0.77 
   1 -12  -1    3.82    0.99 
  -1 -12   1    3.90    0.99 
  -1  12  -1    4.50    0.77 
  -1  12   1    4.13    0.76 
  -1 -12  -1    3.61    0.93 
   1 -12   1    4.89    1.08 
  -1  12  -2   28.99    1.63 
  -1 -12   2   35.19    2.22 
   1 -12  -2   35.25    2.24 
   1 -12   2   34.69    2.21 
  -1  12   2   30.77    1.61 
  -1  12   2   32.14    1.75 
  -1 -12  -2   31.58    2.12 
  -1  12  -3   20.82    1.52 
   1 -12  -3   21.36    1.88 
   1  12   3   23.99    1.50 
  -1 -12   3   20.90    1.81 
   1 -12   3   19.05    1.77 
  -1 -12  -3   25.71    2.00 
  -1  12   3   24.24    1.54 
   1  12   4   37.22    2.04 
   1 -12  -4   34.70    2.43 
  -1 -12   4   38.79    2.41 
   1 -12   4   36.87    2.45 
  -1  12   4   36.42    1.93 
  -1 -12  -4   38.19    2.54 
   1 -12  -5   11.92    1.65 
   1  12   5   12.61    1.34 
  -1 -12   5   11.33    1.49 
   1 -12   5   10.67    1.55 
  -1  12   5   10.97    1.21 
  -1 -12  -5    8.66    1.58 
  -1 -12   6   19.12    1.87 
   1 -12  -6   21.78    2.21 
   1  12   6   25.22    1.92 
  -1 -12  -6   27.46    2.41 
   1 -12   6   27.74    2.25 
  -1  12   6   22.24    1.66 
  -1 -12   7   58.09    3.15 
   1  12   7   60.29    3.12 
   1 -12  -7   60.31    3.57 
  -1 -12  -7   53.45    3.37 
   1 -12   7   55.08    3.18 
  -1 -12   8    0.77    0.79 
   1 -12  -8    1.54    1.10 
   1  12   8    0.09    0.83 
   1 -12   8   -0.45    0.60 
  -1 -12  -8   -1.28    0.65 
  -1  12   8    0.02    0.67 
  -1 -12   9    2.65    0.97 
   1 -12  -9    3.51    1.34 
   1  12   9    0.85    0.89 
  -1  12   9    1.36    0.94 
   1 -12   9    2.82    1.05 
  -1 -12  -9    3.05    1.29 
   1 -12 -10    0.78    0.99 
   1  12  10    1.37    0.93 
  -1 -12  10    0.70    1.00 
  -1  12  10    0.38    0.87 
  -1 -12 -10   -0.20    0.88 
   1 -12  10    1.51    0.98 
  -1 -12  11   16.14    2.14 
   1 -12 -11   14.83    2.57 
   1  12  11   20.81    2.30 
  -1  12  11   15.27    2.00 
  -1 -12 -11   16.60    2.33 
  -1  12  11   17.97    2.37 
   1 -12  11   18.28    2.09 
  -1 -12  12    2.73    1.16 
   1  12  12    0.51    1.11 
   1 -12 -12    2.54    1.41 
  -1 -12 -12    0.61    1.02 
  -1  12  12    2.22    1.34 
  -1  12  12    1.13    1.04 
   1 -12  12    3.52    1.24 
  -1 -12  13    2.36    1.15 
   1 -12 -13    4.83    1.85 
   1  12  13    4.69    1.71 
  -1  12  13    5.06    1.69 
  -1 -12 -13    3.54    1.60 
  -1  12  13    3.49    1.51 
   1 -12  13    2.49    1.23 
  -1 -13   0   -0.32    0.56 
   1 -13   0   -0.14    0.61 
  -1 -13   1   19.77    1.80 
   1 -13  -1   20.01    1.78 
   1 -13   1   17.89    1.74 
  -1 -13  -1   17.68    1.70 
   1 -13  -2    6.30    1.24 
  -1 -13   2    4.96    1.17 
  -1 -13  -2    6.04    1.25 
   1 -13   2    4.28    1.10 
   1 -13  -3    4.20    1.17 
  -1 -13   3    3.72    1.08 
  -1 -13  -3    5.24    1.32 
   1 -13   3    4.80    1.19 
  -1 -13   4   14.16    1.67 
   1 -13  -4   14.57    1.74 
  -1 -13  -4   17.65    1.88 
   1 -13   4   12.54    1.62 
   1 -13  -5    4.38    1.19 
  -1 -13   5    4.20    1.21 
  -1  13   5    4.24    1.05 
  -1 -13  -5    3.52    1.17 
   1 -13   5    4.83    1.17 
   1 -13  -6   12.20    1.78 
   1  13   6   13.84    1.58 
  -1 -13   6   12.48    1.77 
  -1 -13  -6   18.02    2.02 
   1 -13   6   13.33    1.71 
  -1 -13   7   -0.10    0.68 
   1  13   7    0.92    0.81 
   1 -13  -7    1.91    1.06 
   1 -13   7    1.02    0.86 
  -1 -13  -7    1.26    1.03 
   1  13   8   17.04    1.95 
   1 -13  -8   17.25    2.33 
  -1 -13   8   19.27    2.10 
  -1 -13  -8   14.41    2.16 
   1 -13   8   16.99    1.95 
   1  13   9    2.11    1.20 
   1 -13  -9    3.93    1.38 
  -1 -13   9    2.29    1.00 
  -1  13   9   -0.39    0.93 
  -1 -13  -9    3.70    1.35 
   1 -13   9    2.99    1.24 
   1 -13 -10    1.95    1.25 
   1  13  10    3.29    1.28 
  -1 -13  10    1.99    1.00 
   1 -13  10    1.22    0.85 
  -1  13  10    2.38    1.24 
  -1 -13 -10    2.58    1.16 
  -1 -13  11    0.27    0.89 
   1 -13 -11    2.48    1.33 
   1  13  11    0.31    1.10 
  -1 -13 -11    2.87    1.34 
   1 -13  11    0.36    0.92 
  -1  13  11   -0.46    0.81 
   1  13  12    2.36    1.26 
   1 -13 -12    3.00    1.68 
  -1 -13  12    1.49    1.09 
   1 -13  12    4.66    1.50 
  -1 -13 -12    5.47    1.78 
  -1  13  12    3.09    1.35 
   1 -14   0    5.70    1.30 
  -1 -14   0    3.34    1.15 
  -1 -14   1   11.77    1.52 
   1 -14  -1   15.84    1.73 
  -1 -14  -1   13.66    1.64 
   1 -14   1   16.24    1.73 
  -1 -14   2   11.05    1.64 
   1 -14  -2   12.36    1.64 
   1 -14   2   13.33    1.77 
  -1 -14  -2   12.64    1.64 
   1 -14  -3    9.94    1.67 
  -1 -14   3    7.67    1.42 
  -1 -14  -3    8.62    1.53 
   1 -14   3   10.23    1.55 
  -1 -14   4   21.21    2.06 
   1 -14  -4   22.04    2.16 
  -1 -14  -4   22.74    2.19 
   1 -14   4   21.86    2.19 
   1 -14  -5    0.94    0.87 
  -1 -14   5    0.19    0.75 
   1 -14   5    0.11    0.88 
  -1 -14  -5   -0.04    0.65 
  -1 -14   6    8.82    1.58 
   1 -14  -6   11.04    2.04 
  -1 -14  -6    9.37    1.88 
   1 -14   6   11.60    1.67 
  -1 -14   7   18.02    2.05 
   1 -14  -7   25.56    2.66 
  -1 -14  -7   22.41    2.50 
   1 -14   7   24.78    2.30 
  -1 -14   8    1.49    0.96 
   1 -14  -8   -0.58    0.84 
  -1  14   8    1.64    1.01 
   1 -14   8    1.31    1.12 
  -1 -14  -8    0.11    0.96 
   1 -14  -9    0.49    1.17 
  -1 -14   9    1.91    1.13 
   1  14   9    1.57    1.18 
  -1  14   9    3.35    1.32 
  -1 -14  -9    2.28    1.21 
   1 -14   9    2.21    1.02 
   1  14  10   16.82    2.32 
   1 -14 -10   11.41    2.39 
  -1 -14  10   17.11    2.15 
  -1 -14 -10   11.08    2.21 
   1 -14  10   16.21    2.22 
  -1  14  10   21.33    2.50 
   1 -14 -11   -0.06    1.05 
   1  14  11    0.28    1.19 
  -1 -14  11    0.36    0.88 
   1 -14  11    0.48    0.86 
  -1 -14 -11    0.17    1.01 
  -1  14  11   -0.95    0.82 
   1 -15   0   32.00    2.53 
  -1 -15   0   32.63    2.55 
  -1 -15   1    4.41    1.18 
   1 -15  -1    7.62    1.51 
   1 -15   1    7.42    1.47 
  -1 -15  -1    7.23    1.46 
  -1 -15   2   49.39    3.08 
   1 -15  -2   46.88    3.09 
  -1 -15  -2   46.84    2.99 
   1 -15   2   42.05    2.84 
  -1 -15   3    0.34    0.84 
   1 -15  -3    0.78    1.04 
  -1 -15  -3    1.54    1.03 
   1 -15   3    1.77    1.03 
   1 -15  -4   -1.47    0.79 
  -1 -15   4    1.29    1.11 
   1 -15   4    1.19    1.10 
  -1 -15  -4    1.58    1.05 
  -1 -15   5    6.10    1.51 
   1 -15  -5    6.63    1.62 
  -1 -15  -5    5.87    1.50 
   1 -15   5    5.75    1.41 
   1 -15  -6   18.14    2.26 
  -1 -15   6   12.15    2.00 
   1 -15   6   14.37    1.89 
  -1 -15  -6   14.55    2.06 
  -1 -15   7    1.79    1.02 
   1 -15  -7    1.96    1.16 
  -1 -15  -7    2.36    1.39 
   1 -15   7    2.82    1.11 
   1 -15  -8    9.15    2.06 
  -1 -15   8    7.97    1.73 
  -1 -15  -8   12.14    2.32 
   1 -15   8    8.98    1.84 
   1 -15  -9   10.18    2.12 
  -1 -15   9    6.64    1.57 
  -1 -15  -9    8.30    1.99 
   1 -15   9    8.61    1.79 
  -1 -15  10    3.62    1.37 
   1 -15 -10    4.61    1.75 
   1 -15  10    3.19    1.40 
  -1 -15 -10    4.94    1.72 
   1 -16   0    0.56    1.03 
  -1 -16   0   -0.84    0.76 
   1 -16  -1   45.17    3.00 
  -1 -16   1   38.65    2.75 
   1 -16   1   44.92    3.02 
  -1 -16  -1   35.49    2.68 
   1 -16  -2    1.65    1.02 
  -1 -16   2    0.30    0.96 
  -1 -16  -2    0.64    0.87 
   1 -16   2    1.56    0.98 
  -1 -16   3    7.02    1.56 
   1 -16  -3    9.83    1.85 
  -1 -16  -3    4.72    1.37 
   1 -16   3    7.18    1.62 
  -1 -16   4    8.41    1.64 
   1 -16  -4    4.10    1.47 
   1 -16   4    6.17    1.59 
  -1 -16  -4    0.70    0.96 
   1 -16  -5    5.56    1.55 
  -1 -16   5    5.99    1.50 
  -1 -16  -5    2.79    1.32 
   1 -16   5    4.61    1.39 
   1 -16  -6   -0.84    0.78 
  -1 -16   6    0.92    0.96 
   1 -16   6   -1.52    0.67 
  -1 -16  -6    0.06    0.96 
  -1 -16   7    6.04    1.60 
   1 -16  -7    6.79    1.81 
  -1 -16  -7    3.37    1.40 
   1 -16   7    4.23    1.25 
  -1 -16   8    3.17    1.29 
   1 -16  -8    1.68    1.42 
   1 -16   8    0.89    1.22 
  -1 -16  -8    2.15    1.33 
   1 -16  -9   19.96    2.84 
  -1 -16   9   17.55    2.26 
   1 -16   9   17.08    2.26 
  -1 -16  -9   20.22    2.70 
   1 -17   0   17.82    2.23 
  -1 -17   0   15.64    2.15 
  -1 -17   1    3.43    1.27 
   1 -17  -1    4.88    1.33 
  -1 -17  -1    4.92    1.38 
   1 -17   1    3.47    1.26 
  -1 -17   2   14.67    2.11 
   1 -17  -2   13.98    1.97 
   1 -17   2   11.35    1.88 
  -1 -17  -2    9.99    1.85 
   1 -17  -3   10.89    2.10 
  -1 -17   3   12.10    2.00 
  -1 -17  -3   14.06    2.03 
   1 -17   3   11.18    1.92 
  -1 -17   4    3.13    1.30 
   1 -17  -4    2.48    1.44 
  -1 -17  -4    3.23    1.46 
   1 -17   4    5.16    1.41 
   1 -17  -5   -0.03    1.14 
  -1 -17   5    1.18    1.05 
  -1 -17  -5    0.49    1.12 
   1 -17   5    0.89    1.00 
   1 -17  -6    5.58    1.83 
  -1 -17   6    5.14    1.53 
   1 -17   6    3.86    1.54 
  -1 -17  -6    4.68    1.62 
  -1 -17   7    1.60    1.12 
   1 -17  -7   -0.01    1.20 
   1 -17   7    1.11    1.33 
  -1 -17  -7    0.86    1.20 
  -1 -18   0   16.02    2.30 
   1 -18   0   13.44    2.22 
   1 -18  -1   16.03    2.22 
  -1 -18   1   16.37    2.14 
  -1 -18  -1   10.50    2.00 
   1 -18   1   16.66    2.33 
   1 -18  -2   -0.58    1.10 
  -1 -18   2    0.67    1.28 
   1 -18   2    1.53    1.25 
  -1 -18  -2    1.36    1.24 
  -1 -18   3    2.10    1.17 
   1 -18  -3    0.40    0.98 
  -1 -18  -3    2.77    1.38 
   1 -18   3    1.51    1.14 
   1 -18  -4    0.57    1.11 
  -1 -18   4   -1.36    1.09 
   1 -18   4   -1.37    0.83 
  -1 -18  -4   -0.23    0.94 
   1 -18  -5    5.84    1.82 
  -1 -18   5    7.27    1.78 
   1 -18   5    7.08    1.77 
  -1 -18  -5    8.23    2.04 
   1 -19   0    8.87    2.11 
  -1 -19   0   13.56    2.35 
   1 -19  -1   -1.37    1.16 
  -1 -19   1    1.31    1.37 
   1 -19   1   -0.21    1.08 
  -1 -19  -1   -0.12    1.26 
   1 -19  -2    2.45    1.40 
  -1 -19   2    2.12    1.33 
  -1 -19  -2    1.05    1.40 
   1 -19   2    1.13    1.38 
   2   0   0   15.59    0.54 
  -2   0   0   14.97    0.57 
   2   0   0   14.08    0.55 
   2   0   1   30.84    0.81 
   2   0  -1   31.50    0.85 
  -2   0  -1   32.17    0.89 
   2   0   1   32.55    0.99 
  -2   0   1   30.71    0.95 
   2   0  -1   32.31    0.98 
  -2   0   1   32.32    0.85 
  -2   0  -1   30.82    0.82 
   2   0   1   31.63    0.93 
  -2   0  -1   30.87    0.98 
   2   0  -1   31.43    0.93 
   2   0   2  438.71    8.85 
   2   0  -2  430.26    8.43 
  -2   0  -2  431.67    8.55 
   2   0   2  446.69    8.42 
  -2   0  -2  422.67    8.84 
   2   0   2  424.22    8.19 
  -2   0  -2  434.94    8.16 
  -2   0   2  419.92    8.78 
   2   0  -2  419.38    8.48 
   2   0   3  196.03    3.91 
   2   0   3  190.01    4.32 
   2   0  -3  186.77    4.39 
  -2   0  -3  193.09    4.46 
   2   0  -3  189.51    4.39 
   2   0  -4   26.10    1.30 
  -2   0  -4   28.27    1.35 
   2   0   4   28.71    1.29 
   2   0  -4   26.56    1.30 
   2   0  -5   36.36    1.72 
   2   0   5   40.88    1.71 
   2   0  -5   39.22    1.77 
  -2   0  -5   39.18    1.81 
  -2   0  -6    6.70    0.89 
   2   0   6    5.94    0.75 
   2   0  -6    6.95    0.91 
   2   0  -7   14.06    1.24 
  -2   0  -7   17.79    1.40 
   2   0   7   15.93    1.26 
  -2   0  -8   75.36    3.19 
   2   0   8   67.97    2.85 
   2   0  -8   73.94    3.14 
  -2   0  -9   19.22    1.75 
   2   0  -9   17.35    1.63 
   2   0   9   17.16    1.47 
  -2   0 -10  127.12    4.86 
   2   0 -10  120.44    4.77 
   2   0  10  136.80    4.66 
   2   0 -11    0.70    0.68 
  -2   0 -11   -0.27    0.50 
   2   0  11   -0.12    0.54 
  -2   0 -12   10.91    1.66 
   2   0 -12   13.60    1.80 
   2   0  12   15.17    1.69 
   2   0  13    1.71    0.93 
   2   0 -13    1.29    0.91 
  -2   0 -13    0.69    0.81 
  -2   0 -14    7.11    1.68 
   2   0  14    8.82    1.67 
   2   0 -14    9.08    1.82 
  -2   0 -15    2.86    1.23 
   2   0  15    4.39    1.32 
   2   0 -15    3.62    1.49 
   2   0  16    1.16    1.00 
  -2   0 -16    1.33    1.19 
   2   0 -16    0.75    1.15 
   2   0  17   10.49    2.13 
  -2   0  17    9.50    2.14 
   2   1   0  236.43    4.55 
  -2   1   0  240.66    4.59 
   2   1   0  235.23    4.61 
   2  -1   0  238.82    4.60 
  -2   1   0  240.57    4.94 
  -2  -1   0  236.66    4.72 
  -2  -1   0  236.54    4.54 
   2  -1   0  238.42    4.59 
   2  -1   0  235.02    4.91 
   2   1   0  238.41    4.71 
   2  -1  -1  353.12    7.02 
  -2   1  -1  360.65    7.02 
  -2  -1   1  367.32    6.97 
   2  -1  -1  370.95    7.37 
   2  -1  -1  360.22    7.04 
  -2  -1   1  371.56    7.01 
   2   1   1  366.41    7.02 
  -2   1  -1  352.78    6.89 
  -2   1  -1  363.60    7.06 
   2   1   1  362.72    7.22 
  -2   1  -1  365.81    7.37 
  -2  -1   1  351.07    7.16 
   2   1   1  356.36    6.90 
   2   1  -1  375.10    7.22 
   2   1  -1  349.17    6.89 
  -2  -1  -1  359.98    7.24 
  -2  -1  -1  358.97    7.05 
  -2   1   1  366.89    7.33 
   2   1  -1  359.01    6.96 
   2  -1   1  365.65    6.92 
   2  -1   1  371.62    7.36 
   2  -1   1  362.43    7.02 
   2  -1   1  366.54    6.92 
  -2  -1  -1  356.80    6.92 
  -2   1   1  375.87    7.01 
   2   1   2  402.15    7.62 
  -2   1  -2  406.30    8.25 
   2  -1  -2  392.39    7.91 
  -2   1  -2  391.65    7.92 
   2  -1  -2  395.31    7.89 
   2   1   2  389.68    8.12 
   2   1   2  400.87    7.86 
  -2   1  -2  398.64    7.48 
   2   1  -2  392.80    7.73 
  -2   1   2  403.30    8.20 
   2   1  -2  393.91    7.86 
  -2  -1  -2  376.56    7.90 
   2  -1   2  390.05    7.53 
   2  -1   2  393.45    7.68 
  -2   1  -3  349.62    7.44 
   2   1   3  348.62    7.31 
   2  -1  -3  353.36    7.43 
  -2   1  -3  355.35    7.72 
   2  -1  -3  363.25    7.44 
  -2   1   3  344.21    7.65 
  -2  -1  -3  340.97    7.45 
   2  -1   3  360.83    6.79 
   2   1  -3  350.81    7.39 
   2   1  -3  348.55    7.23 
   2  -1   3  355.48    7.17 
   2  -1  -4   43.91    1.75 
   2   1   4   38.66    1.61 
   2  -1  -4   38.39    1.64 
  -2   1  -4   42.39    1.72 
   2   1  -4   40.98    1.61 
   2  -1   4   40.48    1.54 
  -2  -1  -4   40.88    1.71 
   2   1  -4   43.13    1.70 
   2  -1  -5   20.34    1.28 
  -2   1  -5   17.86    1.23 
   2  -1  -5   21.86    1.31 
   2   1   5   20.28    1.21 
   2   1  -5   17.58    1.16 
   2  -1   5   20.98    1.15 
  -2  -1  -5   17.12    1.22 
   2   1  -5   19.05    1.17 
   2  -1  -6   32.34    1.76 
   2   1   6   33.65    1.70 
  -2   1  -6   32.24    1.76 
   2   1  -6   32.86    1.76 
  -2  -1  -6   31.92    1.76 
   2  -1   6   27.85    1.50 
   2   1   7   20.81    1.43 
   2  -1  -7   20.10    1.50 
  -2   1  -7   20.17    1.53 
  -2  -1  -7   19.26    1.51 
   2   1  -7   18.37    1.42 
   2  -1   7   19.00    1.34 
   2   1   8   34.83    1.99 
  -2   1  -8   34.96    2.11 
   2  -1  -8   30.30    2.02 
   2  -1   8   34.23    1.89 
  -2  -1  -8   34.09    2.09 
   2   1  -8   34.79    2.10 
  -2   1  -9   77.00    3.46 
   2  -1  -9   75.03    3.42 
   2   1   9   80.47    3.31 
  -2  -1  -9   80.09    3.54 
   2  -1   9   75.33    3.13 
   2   1  -9   77.82    3.46 
   2  -1 -10    7.36    1.34 
  -2   1 -10    7.30    1.34 
   2   1  10   10.13    1.30 
   2   1 -10    7.34    1.33 
  -2  -1 -10    6.49    1.24 
   2  -1  10    7.17    1.23 
   2   1  11   29.35    2.19 
   2  -1 -11   26.43    2.24 
  -2   1 -11   30.10    2.35 
   2  -1  11   25.68    2.00 
   2   1 -11   26.76    2.24 
  -2  -1 -11   30.03    2.37 
   2  -1 -12   25.85    2.34 
   2   1  12   29.53    2.30 
  -2   1 -12   24.89    2.30 
  -2  -1 -12   23.98    2.25 
   2   1 -12   24.72    2.27 
   2  -1  12   24.46    2.06 
  -2   1 -13    7.61    1.62 
   2  -1 -13    4.86    1.35 
   2   1  13   10.42    1.59 
   2   1 -13    9.30    1.85 
   2  -1  13    9.21    1.61 
  -2  -1 -13    6.07    1.47 
   2  -1 -14    4.79    1.49 
   2   1  14    5.03    1.30 
  -2   1 -14    4.87    1.38 
  -2  -1 -14    1.23    1.02 
   2   1 -14    6.67    1.70 
   2  -1  14    4.82    1.29 
   2  -1 -15   18.47    2.38 
   2   1  15   14.31    1.97 
  -2   1 -15   12.73    2.23 
   2  -1  15   14.15    1.94 
   2   1 -15   14.61    2.26 
  -2  -1 -15   19.26    2.53 
   2  -1 -16    4.91    1.65 
   2   1  16    8.29    1.84 
  -2   1 -16    9.98    2.04 
  -2  -1 -16    8.45    2.10 
   2  -1  16    6.33    1.77 
   2   1 -16    7.25    1.97 
  -2   1  16    4.77    1.76 
  -2  -1  17    2.85    1.43 
   2   1  17    0.47    1.06 
   2  -1  17    1.67    1.05 
  -2   1  17    4.52    1.66 
   2  -2   0  181.40    3.85 
  -2  -2   0  185.99    3.64 
   2  -2   0  182.88    3.72 
  -2  -2   0  185.99    3.56 
  -2   2   0  193.97    4.09 
  -2  -2   0  185.85    3.82 
   2   2   0  187.72    3.72 
   2   2   0  187.86    3.64 
   2  -2   0  186.61    4.05 
   2  -2  -1  178.93    3.82 
  -2  -2   1  180.97    3.70 
   2  -2  -1  181.75    3.85 
   2   2   1  180.74    3.78 
   2  -2  -1  187.60    4.02 
   2   2   1  177.81    3.79 
  -2   2  -1  180.54    4.02 
   2   2   1  184.05    3.64 
  -2  -2   1  183.16    3.78 
  -2   2   1  180.36    3.98 
  -2  -2  -1  180.02    3.84 
   2  -2   1  174.55    3.67 
   2  -2   1  178.41    4.01 
   2   2  -1  181.89    3.58 
   2  -2   1  179.99    3.60 
  -2  -2  -1  179.20    3.67 
   2  -2   1  182.75    3.83 
  -2   2  -2  147.95    3.42 
   2   2   2  142.72    3.16 
  -2   2  -2  146.65    2.97 
  -2   2  -2  150.24    3.62 
  -2  -2   2  142.80    3.35 
   2   2   2  143.72    3.42 
   2  -2  -2  142.10    3.43 
   2  -2  -2  154.72    3.54 
   2   2  -2  144.54    3.20 
   2  -2   2  143.91    3.40 
   2  -2   2  146.04    3.16 
   2   2  -2  145.50    3.36 
  -2   2   2  150.82    3.58 
  -2  -2  -2  149.61    3.49 
   2  -2   2  149.47    3.06 
   2   2   3  649.07   12.95 
   2  -2  -3  663.40   13.19 
   2  -2  -3  669.94   13.10 
  -2  -2   3  662.45   13.09 
  -2   2  -3  657.49   13.58 
  -2   2  -3  661.33   13.15 
   2  -2   3  648.13   12.62 
   2  -2   3  646.46   13.12 
   2   2  -3  675.14   12.74 
   2  -2   3  659.45   12.40 
   2   2  -3  663.11   13.10 
  -2  -2  -3  641.90   13.19 
  -2   2   3  695.87   13.60 
   2  -2  -4  100.42    3.04 
  -2   2  -4   97.38    2.91 
   2   2   4   94.39    2.86 
   2  -2  -4   97.64    2.95 
   2   2  -4  100.95    2.76 
  -2   2   4   94.70    3.00 
   2  -2   4   95.64    2.13 
  -2  -2  -4  100.76    2.99 
   2   2  -4   96.62    2.86 
   2  -2   4   99.33    2.66 
   2   2   5    2.10    0.56 
   2  -2  -5    2.31    0.56 
  -2   2  -5    1.83    0.50 
   2  -2  -5    2.56    0.56 
   2   2  -5    3.20    0.58 
   2  -2   5    1.74    0.45 
  -2  -2  -5    2.63    0.60 
   2   2  -5    2.30    0.56 
   2   2   6   86.70    3.01 
  -2   2  -6   82.94    3.03 
   2  -2  -6   86.01    3.13 
  -2  -2  -6   80.14    3.06 
   2   2  -6   85.53    3.03 
   2  -2   6   86.10    2.77 
   2  -2  -7   31.72    1.91 
  -2   2  -7   34.10    1.94 
   2   2   7   34.90    1.91 
   2   2  -7   32.37    1.88 
  -2  -2  -7   33.02    1.97 
   2  -2   7   30.96    1.68 
   2   2   8   21.03    1.60 
   2  -2  -8   22.23    1.72 
  -2   2  -8   20.94    1.65 
   2   2  -8   19.51    1.63 
   2  -2   8   19.37    1.45 
  -2  -2  -8   20.96    1.69 
  -2   2  -9    0.88    0.61 
   2  -2  -9   -0.07    0.46 
   2   2   9   -0.25    0.45 
   2  -2   9   -0.06    0.44 
  -2  -2  -9    0.27    0.54 
   2   2  -9   -0.27    0.44 
  -2   2 -10   34.49    2.36 
   2  -2 -10   35.61    2.48 
   2   2  10   33.86    2.28 
   2   2 -10   42.72    2.60 
  -2  -2 -10   40.92    2.63 
   2  -2  10   40.57    2.29 
  -2   2 -11    5.31    1.24 
   2   2  11    6.03    1.23 
   2  -2 -11    2.75    1.00 
   2   2 -11    3.32    1.11 
  -2  -2 -11    4.81    1.25 
   2  -2  11    5.56    1.18 
   2  -2 -12    5.71    1.38 
   2   2  12    3.97    1.14 
  -2   2 -12    3.89    1.15 
   2   2 -12    3.97    1.23 
   2  -2  12    6.35    1.31 
  -2  -2 -12    6.55    1.44 
  -2   2 -13    0.07    0.72 
   2  -2 -13    0.54    0.74 
   2   2  13   -0.56    0.68 
   2   2 -13    0.65    0.95 
   2  -2  13    1.31    0.85 
  -2  -2 -13    0.53    0.91 
   2   2  14   21.68    2.23 
   2  -2 -14   16.45    2.18 
  -2   2 -14   16.43    2.11 
   2  -2  14   21.55    2.18 
  -2  -2 -14   17.91    2.19 
   2   2 -14   18.77    2.22 
   2   2  15   14.79    2.02 
   2  -2 -15   16.88    2.39 
  -2   2 -15   10.83    2.11 
   2   2 -15   12.88    2.00 
  -2  -2 -15   16.57    2.23 
   2  -2  15   18.15    2.13 
  -2   2  15   17.25    2.47 
   2  -2 -16    0.21    0.98 
   2   2  16    1.83    1.16 
  -2  -2  16    1.92    1.13 
  -2   2 -16    2.24    1.21 
   2  -2  16    2.12    1.11 
   2   2 -16    3.06    1.47 
  -2  -2 -16    1.52    1.28 
   2   3   0  309.98    6.00 
  -2   3   0  316.24    6.55 
   2  -3   0  304.99    6.37 
  -2  -3   0  314.44    6.34 
   2  -3   0  309.76    6.04 
  -2  -3   0  311.61    5.97 
   2   3   1  187.35    3.76 
  -2   3  -1  181.55    3.75 
  -2  -3   1  183.92    4.01 
   2   3   1  180.28    3.89 
   2  -3  -1  188.85    4.03 
   2  -3  -1  176.91    3.95 
  -2   3  -1  175.92    4.13 
  -2  -3  -1  181.94    4.02 
   2  -3   1  183.54    4.05 
  -2   3   1  173.75    4.07 
   2  -3   1  184.73    3.83 
   2   3  -1  186.66    3.61 
   2  -3   1  187.64    3.62 
  -2   3  -2  438.93    8.91 
  -2  -3   2  445.84    8.89 
  -2   3  -2  446.38    9.24 
  -2   3  -2  438.72    8.33 
   2  -3  -2  438.31    8.93 
   2   3   2  446.53    8.64 
   2   3   2  447.63    8.86 
   2  -3  -2  431.97    9.00 
   2  -3   2  432.80    8.93 
   2   3  -2  445.37    8.45 
   2  -3   2  448.77    8.39 
  -2   3   2  444.45    9.20 
   2  -3   2  442.97    8.50 
   2   3  -2  440.77    8.85 
  -2  -3  -2  444.19    9.05 
  -2  -3   3  120.17    3.09 
   2  -3  -3  115.30    3.19 
   2  -3  -3  117.12    3.22 
  -2   3  -3  115.07    3.11 
   2   3   3  125.56    3.20 
  -2   3  -3  112.96    3.26 
   2   3  -3  118.90    2.83 
   2   3  -3  117.15    3.07 
  -2   3   3  118.19    3.24 
   2  -3   3  116.87    3.12 
   2  -3   3  119.47    2.54 
   2  -3   3  113.36    2.71 
  -2  -3  -3  112.41    3.20 
   2  -3  -4  241.41    5.95 
   2   3   4  246.47    5.82 
  -2   3  -4  255.40    6.14 
   2  -3  -4  246.48    5.95 
  -2  -3   4  249.26    5.80 
  -2   3  -4  251.38    5.88 
   2  -3   4  246.91    5.37 
   2  -3   4  249.30    5.86 
  -2   3   4  247.05    6.07 
  -2  -3  -4  249.35    6.00 
   2  -3   4  251.36    4.94 
   2   3  -4  253.98    5.85 
   2   3  -4  247.24    5.49 
  -2   3  -5  418.10    9.18 
   2  -3  -5  421.47    9.27 
   2   3   5  389.14    8.96 
   2  -3  -5  416.09    9.27 
  -2  -3   5  427.26    9.15 
   2  -3   5  404.20    9.11 
  -2   3   5  394.07    9.38 
   2   3  -5  417.39    9.12 
   2  -3   5  412.87    7.84 
  -2  -3  -5  411.66    9.28 
   2   3  -5  403.50    8.69 
   2  -3   5  398.02    8.51 
  -2  -3   6   29.81    1.67 
   2  -3  -6   27.28    1.68 
   2   3   6   30.78    1.74 
  -2   3  -6   29.16    1.72 
  -2   3   6   29.65    1.78 
  -2  -3  -6   28.62    1.75 
   2   3  -6   30.35    1.70 
   2  -3   6   31.32    1.76 
   2  -3   6   29.93    1.47 
   2   3   7    3.81    0.81 
   2  -3  -7    4.10    0.89 
  -2   3  -7    3.36    0.78 
  -2  -3  -7    1.87    0.66 
  -2   3   7    3.97    0.87 
   2  -3   7    3.88    0.74 
   2   3  -7    4.82    0.87 
  -2   3  -8   27.61    1.92 
   2   3   8   28.12    1.90 
   2  -3  -8   33.07    2.13 
   2  -3   8   31.61    1.74 
   2   3  -8   34.20    2.04 
  -2  -3  -8   32.02    2.09 
   2   3   9   29.54    2.03 
   2  -3  -9   22.99    1.93 
  -2   3  -9   27.76    1.99 
  -2  -3  -9   30.93    2.21 
   2  -3   9   28.88    1.85 
   2   3  -9   28.87    2.02 
   2  -3 -10    7.80    1.44 
  -2   3 -10    7.88    1.38 
   2   3  10    9.99    1.43 
  -2  -3 -10    8.17    1.51 
   2   3 -10   12.42    1.48 
   2  -3  10   11.09    1.29 
  -2   3 -11   18.35    1.85 
   2   3  11   20.19    1.95 
   2  -3 -11   20.63    2.04 
   2  -3  11   19.07    1.66 
   2   3 -11   16.85    1.80 
  -2  -3 -11   18.14    1.92 
  -2   3 -12    7.61    1.52 
   2   3  12    6.74    1.49 
   2  -3 -12    5.23    1.47 
   2  -3  12   10.03    1.45 
  -2  -3 -12   11.45    1.78 
   2   3 -12    9.03    1.63 
  -2   3 -13   28.57    2.53 
   2  -3 -13   23.27    2.51 
   2   3  13   27.14    2.44 
  -2  -3 -13   33.50    2.88 
   2   3 -13   29.11    2.61 
   2  -3  13   22.65    2.13 
  -2   3  13   23.31    2.50 
   2  -3  13   27.25    2.51 
  -2   3 -14    6.88    1.68 
  -2  -3  14    7.27    1.55 
   2   3  14    5.20    1.44 
   2  -3 -14    5.98    1.77 
  -2   3  14    9.02    1.88 
   2  -3  14    5.16    1.31 
   2  -3  14    6.92    1.79 
  -2  -3 -14    4.70    1.55 
   2   3 -14    6.72    1.59 
   2  -3 -15    1.11    1.23 
  -2  -3  15    1.59    1.16 
  -2   3 -15    2.28    1.31 
   2   3  15    1.07    1.04 
   2   3 -15    2.22    1.19 
   2  -3  15    1.13    1.12 
  -2  -3 -15    2.93    1.29 
  -2   3  15    2.05    1.25 
   2  -3  15    2.99    1.35 
  -2  -3  16    0.54    0.95 
   2  -3 -16    1.22    1.18 
  -2   3 -16    2.56    1.18 
   2   3  16    4.24    1.52 
  -2  -3  16   -0.20    1.07 
   2  -3  16    2.24    1.23 
  -2  -3 -16    0.21    0.94 
   2   3 -16    0.40    1.16 
   2  -3  16    2.85    1.54 
   2   4   0  102.79    2.04 
  -2  -4   0  103.46    2.69 
   2   4   0  103.56    2.03 
   2  -4   0  107.29    2.40 
   2   4   0  104.81    2.31 
  -2  -4   0  100.73    2.31 
  -2   4   0  106.41    2.72 
   2  -4   0  104.86    2.72 
   2   4   1  106.54    2.40 
  -2  -4   1  102.77    2.71 
   2  -4  -1  105.63    2.63 
  -2   4  -1  107.77    2.41 
  -2  -4   1  104.81    2.18 
   2   4   1  102.80    2.53 
  -2   4  -1  103.21    2.74 
   2  -4  -1  106.15    2.73 
  -2   4   1  103.44    2.70 
   2  -4   1  104.33    2.77 
   2   4  -1  106.12    2.19 
  -2  -4  -1  103.97    2.71 
   2  -4   1  105.86    2.23 
   2  -4   1  106.44    2.51 
  -2   4  -2   96.18    2.03 
   2   4   2   96.14    2.35 
   2  -4  -2   93.49    2.66 
  -2   4  -2   90.63    2.63 
   2   4   2   95.77    2.57 
  -2  -4   2   95.44    2.60 
  -2  -4   2   94.15    2.30 
   2  -4  -2   94.82    2.64 
   2   4  -2   98.83    2.13 
  -2   4   2   88.34    2.56 
   2  -4   2   91.28    2.59 
   2  -4   2   93.76    2.07 
  -2  -4  -2   97.94    2.72 
   2  -4   2   94.08    2.24 
  -2   4  -3  195.48    4.97 
   2  -4  -3  204.46    4.95 
   2  -4  -3  206.90    4.99 
  -2   4  -3  206.39    4.82 
   2   4   3  207.66    4.83 
  -2  -4   3  195.77    4.74 
  -2   4   3  201.41    4.93 
   2  -4   3  202.87    4.83 
   2  -4   3  200.09    4.18 
   2   4  -3  197.15    4.74 
   2  -4   3  204.21    4.18 
   2   4  -3  203.89    4.32 
  -2  -4  -3  205.81    5.01 
  -2   4  -4  152.01    3.92 
   2  -4  -4  138.27    3.96 
   2  -4  -4  146.12    4.02 
   2   4   4  137.88    3.83 
  -2   4  -4  135.62    3.96 
  -2  -4   4  142.23    3.79 
  -2  -4  -4  143.43    4.02 
   2  -4   4  139.38    3.00 
   2  -4   4  135.33    3.26 
   2  -4   4  144.17    3.86 
   2   4  -4  136.94    3.41 
  -2   4   4  135.19    3.92 
   2   4  -4  134.15    3.73 
  -2   4  -5   54.30    2.22 
   2  -4  -5   53.50    2.30 
   2   4   5   54.86    2.25 
  -2  -4   5   53.97    2.16 
   2   4  -5   56.36    2.20 
   2  -4   5   57.26    1.86 
  -2  -4  -5   50.31    2.26 
   2  -4   5   54.53    2.23 
   2  -4   5   55.17    1.41 
  -2   4   5   51.90    2.28 
   2   4  -5   54.32    1.95 
  -2  -4   6  140.58    4.23 
  -2   4  -6  145.25    4.34 
   2   4   6  138.47    4.28 
   2  -4  -6  144.34    4.48 
   2  -4   6  137.51    3.73 
  -2  -4  -6  144.90    4.51 
   2  -4   6  139.17    4.26 
  -2   4   6  143.84    4.50 
   2  -4   6  143.30    3.03 
   2   4  -6  143.24    4.27 
   2  -4  -7   37.45    2.15 
  -2   4  -7   37.67    2.07 
   2   4   7   38.32    2.13 
  -2  -4   7   42.72    2.14 
  -2  -4  -7   36.42    2.16 
   2  -4   7   36.90    2.03 
  -2   4   7   33.24    2.07 
   2  -4   7   38.09    1.76 
   2   4  -7   33.77    1.95 
  -2  -4   8   18.70    1.55 
   2  -4  -8   21.38    1.76 
   2   4   8   23.57    1.75 
  -2   4  -8   24.37    1.75 
  -2  -4  -8   20.87    1.75 
   2  -4   8   23.73    1.74 
  -2   4   8   21.93    1.79 
   2   4  -8   20.81    1.62 
   2  -4   8   25.32    1.55 
   2  -4  -9   22.00    1.90 
  -2  -4   9   22.42    1.81 
   2   4   9   19.45    1.72 
  -2   4  -9   20.32    1.79 
  -2  -4  -9   20.46    1.92 
   2   4  -9   20.38    1.74 
   2  -4   9   23.52    1.61 
   2  -4   9   19.49    1.78 
  -2   4   9   23.77    1.98 
   2   4  10    2.23    0.87 
   2  -4 -10    0.75    0.70 
  -2  -4  10    1.87    0.86 
  -2   4 -10    2.43    0.92 
  -2   4  10    1.50    0.87 
   2  -4  10    0.82    0.74 
   2   4 -10    0.75    0.76 
   2  -4  10    1.15    0.57 
  -2  -4 -10    1.97    0.84 
   2  -4 -11    9.40    1.66 
  -2  -4  11    8.40    1.50 
  -2   4 -11   10.93    1.59 
   2   4  11   10.38    1.70 
   2  -4  11    6.74    1.39 
  -2  -4 -11   10.19    1.77 
   2   4 -11    7.70    1.48 
   2  -4  11    9.03    1.21 
  -2   4  11    9.73    1.73 
  -2  -4  12   32.83    2.63 
   2  -4 -12   32.95    2.68 
   2   4  12   31.07    2.52 
  -2   4 -12   28.62    2.42 
  -2   4  12   28.81    2.58 
   2  -4  12   34.77    2.35 
  -2  -4 -12   23.70    2.41 
   2  -4  12   30.90    2.54 
   2   4 -12   28.57    2.40 
  -2  -4  13    1.10    1.02 
   2   4  13    0.96    0.84 
  -2   4 -13    1.94    0.99 
   2  -4 -13    1.52    1.00 
   2  -4  13   -0.27    0.84 
   2   4 -13    0.57    0.89 
   2  -4  13    1.02    0.92 
  -2   4  13    0.82    1.01 
  -2  -4 -13    0.39    0.82 
   2  -4 -14    6.40    1.79 
  -2   4 -14    5.64    1.42 
   2   4  14    6.92    1.70 
  -2  -4  14    6.64    1.56 
   2  -4  14    8.12    1.59 
   2   4 -14   11.73    1.80 
   2  -4  14    7.52    1.68 
  -2  -4 -14    6.10    1.65 
  -2   4  14    5.10    1.63 
  -2  -4  15    4.47    1.34 
  -2  -4  15    7.70    1.86 
   2  -4 -15    3.11    1.55 
  -2   4 -15    1.94    1.29 
   2   4  15    4.55    1.46 
   2   4 -15    4.41    1.50 
  -2  -4 -15    3.22    1.51 
  -2   4  15    4.54    1.85 
   2  -4  15    3.18    1.41 
   2  -4  15    5.90    1.35 
   2  -4 -16    3.20    1.66 
  -2  -4  16    3.86    1.44 
  -2   4 -16    1.19    1.12 
   2   4  16    1.88    1.24 
  -2  -4  16    4.03    1.45 
   2   4 -16    1.58    1.10 
   2  -4  16    0.20    0.95 
  -2  -4 -16    3.24    1.64 
   2  -4  16    1.71    1.26 
   2  -5   0    4.63    0.41 
  -2  -5   0    3.10    0.54 
   2   5   0    3.55    0.23 
   2   5   0    3.54    0.17 
   2   5   0    3.38    0.21 
   2  -5   0    3.76    0.56 
   2   5   0    2.83    0.31 
   2  -5  -1  150.89    3.75 
  -2   5  -1  146.51    3.26 
  -2  -5   1  144.99    3.08 
   2   5   1  150.17    3.27 
  -2  -5   1  149.96    3.74 
   2  -5  -1  152.27    3.54 
  -2  -5   1  152.71    3.03 
   2   5   1  150.24    3.16 
  -2  -5   1  145.62    3.07 
   2   5   1  147.78    3.40 
   2  -5   1  149.11    3.08 
   2   5  -1  151.28    2.99 
  -2  -5  -1  149.07    3.72 
  -2   5   1  146.23    3.64 
   2  -5   1  148.79    3.78 
   2   5   2    5.69    0.49 
  -2  -5   2    6.39    0.65 
   2  -5  -2    5.61    0.66 
   2   5   2    5.55    0.48 
   2  -5  -2    6.35    0.63 
  -2  -5   2    5.08    0.42 
   2   5   2    4.77    0.56 
  -2   5  -2    6.62    0.35 
  -2   5  -2    4.77    0.56 
  -2  -5  -2    6.04    0.67 
   2  -5   2    6.59    0.71 
   2   5  -2    5.90    0.35 
   2  -5   2    5.29    0.50 
  -2   5   2    6.73    0.60 
   2  -5   2    6.67    0.35 
   2   5   3  173.97    4.29 
   2  -5  -3  175.07    4.50 
  -2   5  -3  169.86    4.42 
  -2  -5   3  168.25    4.28 
   2  -5  -3  165.88    4.38 
   2   5  -3  167.56    3.63 
   2  -5   3  169.57    3.52 
  -2  -5  -3  168.84    4.47 
   2  -5   3  170.82    3.70 
  -2   5   3  169.71    4.35 
   2  -5   3  166.16    4.32 
  -2  -5   4   89.59    2.84 
   2   5   4   90.20    2.92 
   2  -5  -4   91.93    3.08 
   2  -5  -4   88.03    3.00 
  -2   5  -4   90.04    2.87 
  -2   5  -4   92.67    3.07 
  -2   5   4   88.01    2.94 
   2  -5   4   88.00    2.87 
   2   5  -4   91.44    2.85 
   2   5  -4   88.24    2.39 
   2  -5   4   91.81    2.17 
  -2  -5  -4   92.13    3.11 
   2  -5   4   89.11    2.26 
  -2  -5   5   98.26    3.15 
  -2   5  -5   88.08    3.27 
   2   5   5   92.78    3.18 
  -2   5  -5   98.33    3.22 
   2  -5  -5   98.23    3.39 
  -2  -5  -5   93.09    3.35 
  -2   5   5   97.53    3.31 
   2  -5   5   94.53    2.25 
   2  -5   5  102.65    3.25 
   2   5  -5   96.30    3.14 
   2  -5   5   98.01    2.59 
  -2   5  -6   16.91    1.31 
  -2  -5   6   19.26    1.36 
   2   5   6   17.78    1.38 
   2  -5  -6   17.59    1.47 
  -2   5   6   19.87    1.47 
  -2  -5  -6   18.19    1.46 
   2  -5   6   19.01    1.08 
   2  -5   6   16.46    1.29 
   2  -5   6   18.68    0.74 
   2   5  -6   16.78    1.29 
   2   5   7   75.19    3.10 
  -2  -5   7   75.89    3.02 
  -2   5  -7   72.42    2.99 
   2  -5  -7   74.24    3.23 
  -2  -5  -7   69.74    3.14 
   2  -5   7   75.38    2.53 
  -2   5   7   70.63    3.12 
   2  -5   7   70.02    2.95 
   2  -5   7   71.14    1.83 
   2   5  -7   73.00    2.99 
   2  -5  -8   26.55    1.99 
  -2  -5   8   22.52    1.77 
  -2   5  -8   28.55    1.92 
   2   5   8   26.78    1.91 
   2  -5   8   28.86    1.58 
  -2   5   8   29.39    2.06 
   2  -5   8   26.55    1.86 
   2  -5   8   25.74    0.95 
   2   5  -8   23.29    1.80 
  -2  -5  -8   23.72    1.90 
  -2  -5   9   -0.03    0.46 
   2  -5  -9    0.10    0.63 
  -2   5  -9    0.64    0.57 
   2   5   9    0.22    0.57 
   2   5  -9    0.00    0.53 
  -2  -5  -9    1.40    0.71 
   2  -5   9    0.02    0.50 
   2  -5   9    0.60    0.47 
  -2   5   9    0.79    0.80 
   2  -5 -10   26.12    2.24 
   2   5  10   26.18    2.12 
  -2  -5  10   30.31    2.18 
  -2   5 -10   26.55    2.11 
  -2   5  10   27.53    2.32 
   2   5 -10   23.68    2.00 
  -2  -5 -10   27.50    2.30 
   2  -5  10   28.37    1.85 
   2  -5  10   26.53    2.09 
   2   5  11   18.01    1.91 
  -2   5 -11   19.59    1.95 
   2  -5 -11   18.27    2.03 
  -2  -5  11   19.87    1.90 
   2   5 -11   20.47    2.06 
  -2  -5 -11   15.21    1.97 
   2  -5  11   20.61    1.97 
  -2   5  11   16.36    1.96 
   2  -5  11   17.45    1.59 
  -2  -5  12   10.51    1.53 
   2   5  12   10.18    1.80 
  -2   5 -12    8.57    1.63 
   2  -5 -12    7.29    1.66 
  -2   5  12   12.81    1.88 
   2  -5  12   13.86    1.78 
   2  -5  12   13.52    1.46 
  -2  -5 -12   10.54    1.90 
   2   5 -12   12.99    1.73 
   2  -5 -13   10.19    1.94 
  -2   5 -13    8.98    1.80 
  -2  -5  13   11.25    1.91 
   2   5  13    7.57    1.62 
   2  -5  13    8.05    1.72 
   2  -5  13    9.05    1.53 
  -2  -5 -13    9.10    1.78 
  -2   5  13    9.93    1.96 
   2   5 -13   11.67    1.99 
  -2  -5  14   -0.33    0.84 
   2  -5 -14    0.77    1.08 
  -2   5 -14   -0.26    0.72 
  -2  -5  14   -0.27    0.72 
   2   5  14    0.55    0.82 
   2   5 -14   -0.29    0.76 
  -2  -5 -14    0.19    0.98 
  -2   5  14   -0.40    0.92 
   2  -5  14    1.75    1.01 
   2  -5  14    0.69    0.89 
   2   5  15    0.80    1.10 
   2  -5 -15    0.27    1.15 
  -2   5 -15   -0.35    1.07 
  -2  -5  15   -0.45    0.94 
   2  -5  15    0.45    1.01 
   2   5 -15    0.84    1.14 
  -2   5  15    0.14    1.27 
  -2  -5 -15   -0.08    1.08 
  -2  -5  16    0.37    1.05 
   2  -5 -16    0.52    1.30 
   2   5  16    0.18    1.21 
  -2   5 -16   -0.09    0.97 
   2  -5  16    0.92    1.03 
   2   5 -16   -0.03    0.98 
  -2  -5 -16   -0.14    1.02 
   2  -6   0  261.03    5.96 
   2   6   0  254.98    4.99 
   2   6   0  252.86    4.88 
   2   6   0  254.64    5.10 
   2  -6   0  257.08    5.29 
   2   6   0  251.26    4.89 
  -2   6   0  255.59    5.45 
  -2  -6   0  251.60    5.87 
   2  -6  -1   69.69    2.29 
   2   6   1   65.60    1.78 
  -2  -6   1   69.08    1.52 
  -2   6  -1   65.63    1.78 
   2  -6  -1   67.48    2.03 
  -2  -6   1   69.04    2.29 
   2   6   1   66.83    1.62 
   2   6   1   69.80    1.94 
   2   6  -1   67.67    1.51 
  -2  -6  -1   65.32    2.25 
   2  -6   1   66.09    1.65 
   2  -6   1   63.27    2.26 
   2   6   2   93.56    2.64 
   2   6   2   94.82    2.42 
  -2   6  -2   90.31    2.04 
  -2  -6   2   95.47    2.25 
   2  -6  -2   94.62    2.92 
  -2  -6   2   90.73    2.85 
   2   6   2   91.32    2.43 
  -2  -6   2   92.32    1.97 
   2  -6  -2   93.19    2.77 
  -2  -6   2   91.75    1.97 
   2  -6   2   94.27    2.00 
   2  -6   2   94.64    2.47 
  -2  -6  -2   95.97    2.95 
   2   6  -2   95.64    2.00 
   2  -6   2   88.63    2.85 
  -2   6   2   93.84    2.70 
   2   6   3   51.66    1.78 
  -2   6  -3   48.58    1.94 
  -2  -6   3   43.54    1.87 
   2   6   3   46.12    1.86 
   2  -6  -3   52.88    2.04 
   2  -6  -3   47.86    2.07 
   2  -6   3   47.45    1.51 
   2   6  -3   49.19    1.32 
   2  -6   3   45.34    1.94 
   2  -6   3   48.08    1.22 
  -2  -6  -3   47.96    2.09 
  -2   6   3   49.14    1.88 
   2  -6  -4   13.55    1.19 
  -2  -6   4   14.82    1.13 
  -2   6  -4   12.75    1.11 
   2   6   4   13.89    1.11 
  -2   6   4   13.34    1.03 
   2  -6   4   15.74    0.75 
   2  -6   4   14.57    0.67 
  -2  -6  -4   15.47    1.22 
   2  -6   4   13.91    1.09 
  -2  -6   5   33.63    1.75 
   2   6   5   29.76    1.69 
   2  -6  -5   29.27    1.80 
  -2   6  -5   29.52    1.75 
  -2   6  -5   32.67    1.73 
   2   6  -5   35.27    1.75 
   2  -6   5   32.00    1.10 
   2  -6   5   35.22    1.82 
  -2   6   5   30.76    1.75 
  -2  -6  -5   33.32    1.94 
   2  -6   5   31.87    1.21 
  -2   6  -6   83.78    3.09 
  -2  -6   6   77.09    2.95 
   2  -6  -6   78.74    3.24 
   2   6   6   81.48    3.11 
   2   6  -6   80.94    3.00 
   2  -6   6   78.53    3.04 
   2  -6   6   79.20    2.03 
  -2  -6  -6   82.04    3.32 
  -2   6   6   77.92    3.11 
   2  -6   6   75.78    2.33 
  -2  -6   7    0.71    0.50 
   2   6   7   -0.30    0.44 
  -2   6  -7    0.21    0.47 
   2  -6  -7    0.12    0.43 
   2  -6   7    0.39    0.56 
  -2   6   7    0.37    0.52 
   2   6  -7    0.11    0.41 
  -2  -6  -7    0.95    0.59 
   2  -6   7    0.20    0.22 
   2  -6   7    0.39    0.40 
   2   6   8   11.12    1.34 
  -2   6  -8   10.48    1.24 
  -2  -6   8   11.75    1.29 
   2  -6  -8    9.38    1.31 
   2  -6   8   12.73    1.10 
  -2   6   8    9.17    1.29 
   2   6  -8   10.99    1.25 
   2  -6   8   10.31    1.23 
  -2  -6  -8   13.10    1.49 
   2  -6  -9   28.64    2.24 
  -2  -6   9   33.02    2.19 
   2   6   9   29.83    2.17 
  -2   6  -9   27.14    2.02 
  -2  -6  -9   29.62    2.26 
   2   6  -9   29.82    2.08 
  -2   6   9   27.29    2.18 
   2  -6   9   29.13    1.70 
   2  -6   9   27.25    2.03 
   2   6  10   15.21    1.70 
   2  -6 -10   19.21    2.00 
  -2  -6  10   16.00    1.67 
  -2   6 -10   17.89    1.79 
  -2   6  10   20.82    2.11 
   2   6 -10   21.27    1.90 
   2  -6  10   17.66    1.84 
  -2  -6 -10   17.17    1.91 
   2  -6  10   14.13    1.42 
  -2  -6  11   20.07    1.96 
   2   6  11   27.57    2.31 
   2  -6 -11   31.79    2.68 
  -2   6 -11   23.70    2.09 
  -2   6  11   22.91    2.27 
   2   6 -11   26.75    2.19 
  -2  -6 -11   20.61    2.18 
   2  -6  11   25.34    2.17 
   2  -6  11   21.65    1.71 
   2   6  12   13.83    1.84 
  -2  -6  12   15.23    1.93 
   2  -6 -12   13.47    2.09 
  -2   6 -12   12.50    1.80 
   2  -6  12   12.09    1.48 
   2   6 -12   10.35    1.78 
   2  -6  12    8.19    1.58 
  -2   6  12    9.72    1.81 
  -2  -6 -12    7.83    1.72 
  -2   6 -13    6.69    1.47 
  -2  -6  13    8.88    1.76 
   2  -6 -13    5.05    1.60 
   2   6  13    7.82    1.68 
  -2  -6 -13    7.43    1.74 
   2  -6  13    4.50    1.37 
   2   6 -13    5.24    1.44 
  -2   6  13    5.13    1.62 
   2  -6 -14    1.67    1.12 
   2   6  14    0.80    0.98 
  -2  -6  14    2.29    1.26 
  -2   6 -14    0.83    0.94 
   2   6 -14   -0.14    0.80 
   2  -6  14   -0.75    0.88 
  -2   6  14    1.50    1.12 
  -2  -6 -14    0.07    0.80 
   2   6  15    0.09    0.92 
  -2  -6  15    1.70    1.19 
   2  -6 -15    1.07    1.16 
  -2   6 -15    2.52    1.28 
   2   6 -15    0.56    1.03 
  -2  -6 -15    0.93    1.15 
   2  -6  15    0.99    1.09 
  -2   6  15   -0.89    1.22 
   2   6  16   -0.33    0.93 
  -2   7   0  173.99    3.95 
  -2  -7   0  167.22    4.43 
   2  -7   0  167.35    3.79 
   2   7   0  172.22    3.60 
   2   7   0  166.39    3.34 
  -2   7   0  169.35    4.26 
   2   7   0  169.83    3.48 
   2   7   0  166.03    3.35 
   2  -7   0  172.05    4.51 
  -2  -7   1   44.22    1.89 
   2  -7  -1   42.12    1.84 
  -2   7  -1   42.88    1.69 
   2   7   1   44.19    1.23 
  -2  -7   1   44.96    1.12 
   2   7   1   45.20    1.50 
  -2   7  -1   43.64    1.38 
   2   7   1   42.48    1.36 
   2  -7  -1   43.64    1.61 
   2  -7   1   44.53    1.26 
  -2  -7  -1   43.39    1.85 
   2  -7   1   46.78    1.96 
  -2   7   1   40.89    1.66 
   2   7  -1   44.46    1.09 
  -2   7  -2   23.35    0.74 
  -2  -7   2   22.63    1.36 
  -2  -7   2   22.04    0.83 
  -2  -7   2   23.99    0.89 
   2   7   2   22.72    0.95 
   2   7   2   24.04    1.07 
  -2  -7   2   23.64    0.64 
  -2  -7   2   24.54    0.90 
   2  -7  -2   24.01    1.27 
  -2   7  -2   21.69    1.20 
   2   7   2   25.51    1.22 
   2  -7  -2   24.34    1.45 
   2  -7   2   24.52    1.45 
   2  -7   2   24.76    1.14 
   2  -7   2   24.05    0.72 
  -2  -7  -2   23.24    1.39 
   2   7  -2   23.60    0.64 
  -2  -7   3   49.43    1.12 
   2   7   3   48.45    1.74 
  -2  -7   3   48.24    1.11 
   2  -7  -3   49.74    2.18 
   2   7   3   49.33    1.96 
  -2  -7   3   49.80    2.08 
   2  -7   3   48.82    1.64 
   2  -7   3   47.96    2.08 
  -2  -7  -3   49.13    2.19 
  -2   7   3   45.03    1.86 
   2  -7   3   50.62    1.18 
   2   7   4   68.01    2.41 
  -2  -7   4   63.30    2.54 
   2   7   4   65.99    2.51 
  -2   7  -4   73.57    2.73 
   2  -7  -4   66.28    2.75 
  -2   7   4   65.06    2.48 
   2  -7   4   69.91    2.00 
   2  -7   4   72.56    1.69 
   2  -7   4   66.79    2.63 
  -2  -7  -4   69.53    2.81 
   2   7   5    6.33    0.93 
   2  -7  -5    6.36    1.00 
  -2  -7   5    5.61    0.93 
  -2   7  -5    6.87    0.90 
   2   7   5    6.84    0.86 
   2  -7   5    5.15    0.50 
  -2   7   5    7.95    0.92 
   2  -7   5    6.94    0.58 
   2  -7   5    7.26    0.93 
  -2  -7  -5    6.12    0.94 
   2  -7  -6    6.12    1.16 
  -2   7  -6   12.01    1.15 
  -2  -7   6    8.02    1.02 
   2   7   6    8.83    1.15 
   2   7  -6   10.76    1.09 
  -2  -7  -6   10.01    1.21 
   2  -7   6    8.88    1.06 
   2  -7   6    8.08    0.62 
  -2   7   6    7.58    1.01 
   2  -7   6    8.52    0.69 
  -2  -7   7   71.32    3.06 
  -2   7  -7   76.34    3.11 
   2  -7  -7   77.46    3.49 
   2   7   7   74.57    3.22 
   2  -7   7   72.48    2.05 
   2   7  -7   76.93    3.12 
   2  -7   7   76.60    3.16 
  -2   7   7   72.94    3.19 
   2  -7   7   77.67    2.39 
  -2  -7  -7   69.49    3.32 
  -2  -7   8   11.01    1.29 
  -2   7  -8   11.74    1.30 
   2  -7  -8   12.11    1.56 
   2   7   8   11.48    1.37 
   2  -7   8   12.50    1.04 
   2  -7   8   10.61    1.29 
   2   7  -8   12.77    1.35 
  -2   7   8    9.83    1.31 
  -2  -7  -8    9.34    1.33 
  -2  -7   9   31.55    2.21 
   2  -7  -9   32.22    2.42 
  -2   7  -9   28.38    2.08 
   2   7   9   28.21    2.20 
   2   7  -9   30.17    2.18 
  -2  -7  -9   28.74    2.33 
  -2   7   9   32.40    2.40 
   2  -7   9   27.43    1.64 
   2  -7   9   33.51    2.26 
  -2  -7  10   19.31    1.83 
   2  -7 -10   17.65    1.95 
   2   7  10   20.60    2.05 
  -2   7 -10   21.57    1.97 
   2  -7  10   19.92    1.54 
   2   7 -10   21.30    1.91 
  -2  -7 -10   16.20    1.92 
  -2   7  10   23.90    2.20 
   2  -7  10   19.56    1.89 
  -2  -7  11    3.61    1.06 
   2   7  11    0.99    0.86 
  -2   7 -11    3.65    1.12 
   2  -7 -11    2.37    1.12 
  -2   7  11    2.67    1.20 
   2   7 -11    2.96    1.02 
   2  -7  11    3.78    1.18 
  -2  -7 -11    0.59    0.87 
   2  -7 -12    7.58    1.74 
   2   7  12    5.20    1.38 
  -2   7 -12    8.75    1.73 
  -2  -7  12    5.07    1.30 
  -2  -7 -12    7.87    1.79 
   2   7 -12    5.78    1.33 
  -2   7  12    8.02    1.74 
   2  -7  12    6.30    1.38 
  -2  -7  13    3.88    1.18 
   2  -7 -13    2.30    1.24 
   2   7  13    2.84    1.15 
  -2   7 -13    2.36    1.07 
  -2  -7 -13    4.07    1.42 
  -2   7  13    3.93    1.51 
   2   7 -13    3.24    1.16 
   2  -7  13    2.49    1.10 
   2  -7 -14    7.93    1.98 
  -2   7 -14    3.68    1.32 
  -2  -7  14    6.19    1.53 
   2   7  14    8.42    1.95 
   2   7  14    6.89    1.91 
  -2  -7 -14    8.93    2.05 
   2  -7  14    9.57    1.87 
  -2   7  14    8.91    2.01 
   2   7 -14    8.70    1.86 
  -2  -7  15    5.59    1.64 
   2  -7 -15    1.92    1.35 
   2   7  15    1.99    1.41 
  -2   7 -15    2.84    1.29 
   2   7  15    3.02    1.29 
  -2  -7 -15    3.78    1.44 
   2  -7  15    2.17    1.12 
   2   7 -15    1.06    1.24 
  -2   7  15    3.46    1.49 
  -2  -8   0  110.67    3.45 
   2  -8   0  109.98    2.77 
   2   8   0  112.02    2.26 
   2   8   0  114.05    2.48 
   2   8   0  111.97    2.25 
   2   8   0  112.07    2.56 
   2  -8   0  106.08    3.44 
  -2   8   0  112.29    3.21 
  -2   8   0  108.81    2.90 
  -2   8  -1  132.03    3.14 
   2   8   1  138.03    3.29 
   2   8   1  135.01    3.15 
  -2   8  -1  135.44    3.67 
   2  -8  -1  128.74    3.91 
  -2  -8   1  131.21    3.96 
  -2  -8   1  136.61    2.91 
   2   8   1  134.44    3.05 
   2   8  -1  137.47    3.02 
   2  -8   1  136.21    4.04 
  -2   8   1  134.19    3.69 
  -2  -8  -1  136.40    3.95 
   2   8  -1  136.45    2.73 
   2  -8   1  136.30    2.97 
   2   8   2    8.30    0.59 
  -2   8  -2    7.67    0.39 
  -2  -8   2    8.45    0.56 
   2   8   2    7.12    0.74 
   2   8   2    8.19    0.66 
   2  -8  -2    8.41    0.95 
  -2  -8   2    5.96    0.86 
  -2   8  -2    8.68    0.36 
  -2   8  -2    7.43    0.39 
  -2   8  -2    6.49    0.74 
   2  -8   2    8.50    0.97 
   2  -8   2    8.39    0.36 
  -2  -8  -2    7.92    0.92 
  -2   8   2    7.53    0.76 
  -2  -8   3   46.86    2.13 
  -2  -8   3   44.01    1.32 
   2   8   3   44.53    1.89 
  -2   8  -3   46.35    1.99 
   2   8   3   43.66    1.62 
   2  -8  -3   42.02    2.15 
  -2  -8  -3   45.41    2.19 
   2  -8   3   45.54    1.68 
   2  -8   3   44.64    2.13 
  -2  -8   4   12.01    0.46 
  -2  -8   4   10.39    1.08 
   2   8   4   10.81    1.03 
  -2  -8   4   12.04    0.46 
   2   8   4   11.35    0.95 
   2  -8  -4   13.45    1.28 
   2  -8   4   12.17    1.24 
  -2  -8  -4   12.89    1.26 
   2  -8   4   12.83    0.47 
  -2   8   4   13.78    1.12 
   2  -8   4   11.82    0.85 
  -2  -8   5   26.94    1.75 
  -2   8  -5   27.11    1.75 
   2   8   5   26.39    1.70 
   2  -8  -5   29.55    1.99 
   2   8   5   26.55    1.56 
  -2  -8  -5   27.11    1.86 
   2  -8   5   27.60    1.75 
   2  -8   5   27.28    1.20 
   2  -8   5   27.96    0.95 
  -2   8   5   26.75    1.63 
   2   8   6   27.54    1.78 
  -2  -8   6   36.12    2.05 
   2   8   6   34.76    2.06 
   2  -8  -6   35.39    2.26 
  -2  -8  -6   38.20    2.34 
   2  -8   6   33.85    1.35 
   2  -8   6   40.45    2.18 
   2  -8   6   39.70    1.33 
  -2   8   6   36.99    2.07 
  -2   8  -7   24.46    1.74 
   2   8   7   27.79    1.90 
  -2  -8   7   24.14    1.77 
   2   8   7   26.36    1.90 
   2  -8  -7   25.10    2.01 
   2  -8   7   27.04    1.86 
  -2   8   7   27.55    1.90 
  -2  -8  -7   25.32    2.01 
   2  -8   7   25.13    1.21 
  -2  -8   8   14.79    1.49 
   2   8   8   13.32    1.52 
   2  -8  -8   17.84    1.82 
  -2   8  -8   16.86    1.55 
   2   8   8   15.09    1.54 
  -2  -8  -8   19.14    1.85 
  -2   8   8   16.23    1.68 
   2  -8   8   16.86    1.58 
   2   8  -8   14.82    1.46 
   2   8   9   24.31    2.15 
   2  -8  -9   27.84    2.34 
   2   8   9   25.53    2.07 
  -2   8  -9   21.74    1.83 
  -2  -8   9   28.41    2.12 
  -2  -8  -9   25.19    2.23 
   2   8  -9   23.04    1.95 
   2  -8   9   27.76    2.09 
  -2   8   9   28.87    2.21 
  -2  -8  10   12.68    1.60 
   2   8  10   12.48    1.74 
   2  -8 -10    9.75    1.75 
   2   8  10   10.94    1.79 
  -2   8 -10    8.39    1.32 
  -2  -8 -10    9.90    1.74 
   2   8 -10    9.86    1.50 
  -2   8  10    9.09    1.60 
   2  -8  10   13.10    1.58 
   2  -8 -11    4.65    1.45 
  -2   8 -11    4.45    1.22 
   2   8  11    5.50    1.40 
   2   8  11    6.56    1.47 
  -2  -8  11    5.47    1.27 
   2  -8  11    4.43    1.22 
  -2   8  11    3.17    1.15 
  -2  -8 -11    7.04    1.62 
   2   8 -11    5.28    1.26 
   2   8  12    4.60    1.47 
  -2   8 -12    6.71    1.39 
   2   8  12    6.18    1.60 
   2  -8 -12    7.91    1.78 
  -2  -8  12    8.85    1.69 
   2  -8  12    8.52    1.58 
  -2  -8 -12    5.94    1.63 
  -2   8  12    8.94    1.81 
   2   8 -12    5.28    1.43 
  -2  -8  13    0.14    0.91 
   2   8  13    0.18    0.94 
   2  -8 -13    0.50    1.01 
  -2   8 -13    0.92    0.81 
   2   8  13   -0.12    0.90 
   2   8 -13    0.60    0.94 
   2  -8  13   -0.24    0.80 
  -2  -8 -13    0.39    1.03 
  -2   8  13    0.34    0.96 
  -2   8 -14    1.16    0.98 
   2   8  14    1.65    1.48 
  -2  -8  14    2.55    1.17 
   2   8  14    1.46    1.14 
   2  -8 -14    2.26    1.51 
  -2   8  14    3.02    1.42 
  -2  -8 -14    4.77    1.68 
   2   8 -14    2.28    1.16 
   2  -8  14    4.98    1.49 
  -2   8 -15    0.68    0.94 
  -2  -8  15    0.85    1.10 
   2   8  15    3.84    1.52 
   2   8  15    1.85    1.63 
   2  -8 -15    0.72    1.20 
  -2  -8 -15    1.37    1.27 
   2   8 -15    0.65    1.17 
   2  -8  15    1.86    1.17 
  -2   9   0    9.37    0.90 
  -2  -9   0    9.78    1.06 
   2  -9   0    9.23    1.08 
   2   9   0    9.54    0.58 
  -2   9   0    9.63    0.77 
   2   9   0    9.78    0.53 
   2  -9  -1   47.43    2.22 
   2   9   1   49.59    1.57 
   2   9   1   49.97    1.54 
  -2   9  -1   52.07    2.03 
  -2  -9   1   52.43    1.37 
   2   9   1   48.81    1.48 
  -2  -9   1   50.35    2.30 
   2   9   1   52.53    1.69 
  -2   9  -1   52.41    1.57 
  -2   9   1   46.60    1.96 
   2   9  -1   50.27    1.16 
   2  -9   1   47.42    2.25 
   2   9  -1   52.84    1.46 
  -2  -9  -1   51.46    2.31 
  -2  -9   2    6.91    0.99 
   2   9   2    8.30    0.62 
   2   9   2    8.37    0.80 
  -2   9  -2    7.75    0.35 
   2  -9  -2    8.75    1.05 
  -2   9  -2    7.31    0.35 
  -2  -9   2    8.35    0.57 
  -2   9  -2    5.52    0.75 
  -2   9   2    7.34    0.84 
  -2  -9  -2    8.45    1.03 
   2  -9   2    7.33    1.09 
   2  -9  -3   41.44    2.24 
   2   9   3   42.87    1.88 
  -2   9  -3   46.49    2.04 
  -2  -9   3   40.06    2.11 
   2   9   3   44.73    1.62 
  -2  -9   3   44.74    1.50 
   2  -9   3   42.99    1.74 
  -2   9   3   37.96    1.80 
   2  -9   3   40.06    2.12 
  -2  -9  -3   38.61    2.18 
   2   9   4   13.25    1.00 
   2   9   4   12.34    1.15 
  -2  -9   4   13.58    1.29 
  -2   9  -4   12.84    1.22 
  -2  -9   4   14.00    0.73 
   2  -9  -4   15.53    1.43 
   2  -9   4   15.12    1.41 
   2  -9   4   15.82    1.03 
  -2  -9  -4   16.42    1.46 
  -2   9   4    9.91    0.98 
  -2  -9   5   26.53    0.86 
   2   9   5   27.38    1.57 
  -2  -9   5   27.04    0.87 
  -2  -9   5   25.97    1.77 
   2   9   5   28.05    1.77 
   2  -9  -5   28.98    2.01 
  -2   9   5   28.49    1.71 
  -2  -9  -5   27.47    1.99 
   2  -9   5   27.63    1.34 
   2  -9   5   26.80    1.83 
  -2  -9   6    4.02    0.96 
   2   9   6    2.95    0.79 
   2   9   6    3.88    0.89 
   2  -9  -6    3.58    0.96 
   2  -9   6    1.01    0.68 
  -2  -9  -6    3.13    0.91 
  -2   9   6    2.68    0.73 
  -2  -9   7   64.79    3.01 
   2   9   7   64.48    3.07 
   2  -9  -7   58.08    3.21 
   2  -9   7   62.97    3.02 
  -2   9   7   69.46    3.04 
  -2  -9  -7   65.46    3.40 
   2  -9  -8   12.88    1.69 
   2   9   8   16.51    1.78 
  -2  -9   8   14.98    1.61 
   2   9   8   14.97    1.60 
  -2  -9  -8   13.52    1.67 
  -2   9   8   13.14    1.50 
   2  -9   8   13.24    1.59 
   2  -9  -9   25.94    2.43 
  -2  -9   9   24.38    1.95 
  -2   9  -9   26.20    2.02 
   2   9   9   23.49    2.10 
   2   9   9   23.04    2.07 
  -2   9   9   21.29    1.95 
   2  -9   9   27.44    2.09 
   2   9  -9   21.72    1.86 
  -2  -9  -9   26.49    2.35 
   2   9  10    5.94    1.46 
  -2  -9  10    7.40    1.40 
   2  -9 -10    4.71    1.31 
  -2   9 -10    4.18    1.15 
   2   9  10    2.17    1.07 
  -2  -9 -10    7.64    1.69 
   2  -9  10    3.87    1.03 
  -2   9  10    5.62    1.40 
   2   9 -10    5.54    1.22 
  -2   9 -11    4.39    1.37 
   2  -9 -11    9.32    1.89 
   2   9  11    7.12    1.55 
   2   9  11    7.31    1.58 
  -2  -9  11    4.76    1.19 
   2   9 -11    8.38    1.50 
   2  -9  11    9.64    1.69 
  -2   9  11    9.96    1.84 
  -2  -9 -11    9.38    1.92 
  -2  -9  12    2.35    1.02 
  -2   9 -12    5.39    1.37 
   2   9  12    4.86    1.57 
   2   9  12    4.08    1.48 
   2  -9 -12    3.13    1.48 
   2  -9  12    4.05    1.17 
  -2   9  12    5.52    1.59 
   2   9 -12    7.32    1.49 
  -2  -9 -12    4.90    1.57 
  -2  -9  13    0.88    0.92 
   2   9  13   -0.05    0.90 
  -2   9 -13    2.31    1.12 
   2   9  13    0.82    1.17 
   2  -9 -13    3.66    1.51 
   2   9 -13    1.41    0.95 
   2  -9  13    3.39    1.33 
  -2  -9 -13    1.85    1.22 
  -2   9  13    3.19    1.41 
   2  -9 -14    0.42    1.15 
  -2  -9  14    1.41    1.03 
   2   9  14    0.86    1.38 
   2   9  14    1.96    1.31 
  -2   9 -14    0.71    0.94 
  -2   9  14    0.75    1.18 
  -2  -9 -14    1.52    1.42 
   2  -9  14    2.92    1.17 
   2   9 -14    2.65    1.19 
   2   9  15    1.19    1.37 
   2 -10   0   25.35    1.70 
   2  10   0   23.91    0.91 
  -2  10   0   22.43    1.16 
   2  10   0   24.14    0.90 
  -2 -10   0   28.30    1.80 
  -2  10   0   24.85    1.44 
   2  10   1    3.50    0.45 
   2  10   1    4.28    0.58 
   2  10   1    3.42    0.47 
   2 -10  -1    3.38    0.82 
  -2  10  -1    3.97    0.68 
  -2 -10   1    3.81    0.90 
  -2  10  -1    3.33    0.46 
   2  10   1    4.00    0.52 
  -2 -10  -1    3.51    0.83 
   2  10  -1    3.58    0.44 
  -2  10   1    4.08    0.65 
   2 -10   1    3.35    0.82 
  -2  10   1    3.48    0.72 
   2  10   2   59.40    1.84 
  -2  10  -2   60.31    2.36 
  -2 -10   2   57.24    2.63 
   2  10   2   58.99    2.12 
   2 -10  -2   61.96    2.74 
  -2 -10  -2   59.71    2.67 
   2 -10   2   59.96    2.71 
  -2  10   2   60.48    2.37 
   2  10   3   18.74    1.29 
   2 -10  -3   19.30    1.67 
  -2  10  -3   18.98    1.38 
   2  10   3   18.58    1.04 
  -2 -10   3   16.42    1.48 
  -2 -10  -3   19.85    1.61 
   2 -10   3   18.56    1.56 
  -2  10   3   20.28    1.34 
   2  10   4   40.16    1.72 
  -2 -10   4   43.08    2.37 
   2  10   4   42.69    2.11 
  -2  10  -4   42.69    2.20 
   2 -10  -4   41.12    2.41 
   2 -10   4   40.37    2.29 
   2 -10   4   42.13    1.84 
  -2 -10  -4   47.70    2.61 
  -2 -10   5   35.25    2.17 
   2 -10  -5   32.00    2.21 
  -2  10  -5   30.65    1.95 
   2  10   5   30.52    1.66 
   2  10   5   33.40    1.98 
   2 -10   5   30.88    1.54 
  -2 -10  -5   35.75    2.32 
   2 -10   5   32.35    2.09 
  -2  10   5   27.93    1.76 
  -2 -10   6   58.71    2.88 
   2 -10  -6   61.55    3.21 
   2  10   6   61.35    2.88 
   2  10   6   56.38    2.53 
  -2 -10  -6   56.33    3.10 
  -2  10   6   55.72    2.63 
   2 -10   6   56.29    2.92 
   2  10   7   13.93    1.48 
   2  10   7   13.42    1.40 
   2 -10  -7   14.33    1.80 
  -2 -10   7   14.23    1.56 
   2 -10   7   13.14    1.53 
  -2 -10  -7   14.97    1.81 
  -2  10   7   16.46    1.50 
  -2 -10   8   13.04    1.59 
   2 -10  -8   14.19    1.79 
   2  10   8   17.45    1.80 
   2 -10   8   13.39    1.56 
  -2  10   8   14.24    1.61 
  -2 -10  -8   13.72    1.76 
  -2 -10   9    1.59    0.89 
   2  10   9    0.67    0.84 
   2  10   9    0.80    0.75 
   2 -10  -9    2.40    1.02 
  -2 -10  -9    2.91    1.05 
   2 -10   9    1.77    0.83 
  -2  10   9    1.39    0.90 
   2  10  10    4.07    1.22 
  -2 -10  10    5.07    1.33 
   2 -10 -10    4.30    1.38 
   2  10  10    5.04    1.35 
   2 -10  10    4.97    1.18 
  -2  10  10    6.14    1.40 
  -2 -10 -10    5.96    1.63 
   2  10  11    5.10    1.53 
  -2 -10  11    4.99    1.29 
   2  10  11    6.21    1.50 
   2 -10 -11    2.42    1.18 
  -2  10  11    5.76    1.45 
   2 -10  11    5.94    1.38 
  -2 -10 -11    6.02    1.66 
  -2 -10  12    2.69    1.14 
   2 -10 -12    0.81    1.17 
   2  10  12    0.11    1.13 
  -2  10 -12    0.14    0.77 
   2  10  12   -0.42    1.01 
  -2  10  12    0.25    1.08 
   2  10 -12    2.35    1.14 
  -2 -10 -12    1.62    1.16 
   2 -10  12    0.72    0.83 
   2  10  13   -0.61    1.19 
   2  10  13    0.38    0.92 
  -2  10 -13    0.24    0.98 
  -2 -10  13    0.09    0.75 
   2 -10 -13    1.53    1.29 
   2 -10  13    0.86    0.93 
  -2  10  13   -1.08    0.90 
   2  10 -13   -0.18    0.85 
  -2 -10 -13    0.46    0.97 
   2  10  14    5.05    1.65 
   2  10  14    2.72    1.75 
   2 -10 -14    6.46    2.07 
  -2  10 -14    6.37    1.62 
  -2 -10  14    6.74    1.57 
  -2 -10 -14    7.85    2.11 
   2  10 -14    4.72    1.45 
   2 -10  14    6.34    1.71 
  -2  10  14    5.56    1.97 
  -2 -11   0   76.48    3.17 
  -2  11   0   83.82    2.41 
   2 -11   0   76.03    3.17 
  -2  11   0   75.84    2.73 
   2  11   1    8.74    0.73 
  -2  11  -1    8.93    0.98 
  -2 -11   1    8.67    1.22 
   2 -11  -1   11.49    1.32 
  -2  11   1    9.03    0.90 
   2 -11   1    8.60    1.22 
  -2  11   1    9.90    1.07 
  -2 -11  -1    8.47    1.17 
  -2 -11   2   18.83    1.61 
   2 -11  -2   18.26    1.60 
   2  11   2   18.80    1.16 
  -2  11  -2   15.73    1.25 
  -2  11   2   15.79    1.31 
   2 -11   2   16.26    1.55 
  -2 -11  -2   20.01    1.69 
  -2 -11   3   14.69    1.50 
   2 -11  -3   14.85    1.54 
  -2  11  -3   17.66    1.38 
   2  11   3   16.17    1.20 
   2 -11   3   16.70    1.57 
  -2 -11  -3   17.98    1.63 
  -2  11   3   14.79    1.25 
  -2 -11   4   34.02    2.18 
   2  11   4   32.61    1.87 
   2 -11  -4   30.12    2.25 
   2  11   4   35.91    1.61 
  -2  11  -4   33.27    1.97 
  -2 -11  -4   33.23    2.26 
   2 -11   4   32.01    2.20 
  -2  11   4   33.31    1.85 
   2 -11  -5   33.96    2.40 
  -2  11  -5   36.28    2.15 
   2  11   5   33.92    1.74 
  -2 -11   5   32.74    2.27 
   2  11   5   34.48    2.07 
   2 -11   5   34.20    2.28 
  -2 -11  -5   37.67    2.49 
  -2 -11   6    5.75    1.17 
   2  11   6    5.58    1.11 
   2  11   6    4.39    0.87 
   2 -11  -6    3.65    1.16 
  -2 -11  -6    5.30    1.30 
   2 -11   6    4.06    1.03 
  -2  11   6    2.83    0.83 
   2 -11  -7   11.03    1.70 
   2  11   7   10.74    1.47 
  -2 -11   7   12.04    1.46 
   2  11   7    9.89    1.24 
  -2 -11  -7    8.46    1.62 
   2 -11   7   10.96    1.57 
  -2  11   7    9.39    1.32 
  -2 -11   8   11.62    1.56 
   2 -11  -8   10.74    1.67 
   2  11   8   10.23    1.40 
   2  11   8   17.07    1.84 
   2 -11   8   13.17    1.63 
  -2 -11  -8   10.22    1.80 
  -2  11   8   10.96    1.50 
   2  11   9   -0.36    0.58 
   2 -11  -9    0.69    0.91 
  -2 -11   9    1.66    0.90 
   2  11   9    1.15    0.94 
  -2  11   9    3.13    1.06 
  -2 -11  -9    1.65    1.08 
   2 -11   9    2.34    0.94 
   2  11  10    3.33    1.14 
   2  11  10    2.37    1.11 
  -2 -11  10    2.03    0.89 
   2 -11 -10    3.04    1.30 
  -2  11  10    1.01    0.90 
  -2 -11 -10    3.23    1.19 
   2 -11  10    1.33    0.83 
   2  11  11    2.39    1.16 
  -2 -11  11    0.39    0.77 
   2  11  11    1.34    1.11 
   2 -11 -11    2.15    1.33 
  -2 -11 -11    2.12    1.15 
  -2  11  11    2.33    1.22 
   2 -11  11    3.07    1.16 
   2  11  12   15.50    2.17 
   2 -11 -12   14.75    2.56 
   2  11  12   14.65    2.25 
  -2 -11  12   17.30    2.10 
   2 -11  12   13.84    1.95 
  -2 -11 -12   13.86    2.57 
  -2  11  12   15.50    2.14 
  -2 -11  13    7.71    1.75 
   2 -11 -13    2.89    1.61 
   2  11  13    4.72    1.76 
   2 -11  13    6.70    1.61 
  -2  11  13    6.43    1.76 
  -2 -11 -13    7.80    2.20 
   2  11  14    2.39    1.59 
  -2  11  14    3.57    1.58 
   2 -12   0    0.46    0.63 
  -2  12   0    0.55    0.51 
  -2 -12   0    0.54    0.62 
   2 -12  -1    2.34    0.86 
  -2  12  -1    2.11    0.65 
  -2 -12   1    0.04    0.63 
  -2 -12  -1    0.64    0.63 
  -2  12   1    1.47    0.68 
   2 -12   1    1.09    0.75 
  -2 -12   2    8.89    1.29 
  -2  12  -2    5.78    0.95 
   2 -12  -2    5.29    1.11 
  -2  12   2    6.79    1.08 
  -2 -12  -2    5.99    1.18 
   2 -12   2    6.68    1.23 
  -2  12   2    7.95    0.99 
  -2  12  -3   33.58    1.93 
  -2 -12   3   32.44    2.20 
   2  12   3   31.89    1.74 
   2 -12  -3   30.10    2.20 
   2 -12   3   34.36    2.27 
  -2  12   3   33.57    1.91 
  -2 -12  -3   30.79    2.21 
   2 -12  -4   12.08    1.55 
   2  12   4   12.17    1.26 
  -2  12  -4   13.49    1.35 
  -2 -12   4   16.83    1.64 
   2 -12   4   11.82    1.58 
  -2 -12  -4   18.12    1.80 
  -2  12   4   12.17    1.30 
   2  12   5   24.27    1.74 
   2 -12  -5   24.17    2.17 
  -2  12  -5   25.86    1.90 
  -2 -12   5   25.62    2.02 
   2 -12   5   23.37    2.00 
  -2  12   5   23.26    1.73 
  -2 -12  -5   25.73    2.24 
   2  12   6    1.04    0.77 
  -2 -12   6    1.24    0.79 
   2 -12  -6    0.27    0.87 
   2 -12   6    0.24    0.68 
  -2 -12  -6    2.17    1.01 
  -2  12   6   -0.30    0.37 
   2  12   7    5.41    1.25 
   2 -12  -7    6.17    1.42 
  -2 -12   7    6.22    1.32 
   2 -12   7    4.24    1.21 
  -2 -12  -7    3.87    1.21 
  -2  12   7    4.45    1.08 
  -2 -12   8    3.76    1.17 
   2 -12  -8    2.92    1.28 
   2  12   8    2.13    1.10 
  -2  12   8    3.02    0.93 
  -2 -12  -8    2.52    1.07 
   2 -12   8    0.31    0.70 
  -2 -12   9    5.00    1.30 
   2 -12  -9    5.28    1.50 
   2  12   9    7.05    1.43 
  -2  12   9    7.56    1.41 
  -2 -12  -9    3.23    1.22 
   2 -12   9    6.28    1.45 
   2  12  10    4.77    1.34 
   2 -12 -10    7.09    1.77 
  -2 -12  10    5.50    1.45 
  -2 -12 -10    4.90    1.54 
  -2  12  10    5.33    1.42 
   2 -12  10    4.47    1.35 
   2 -12 -11    0.26    1.07 
   2  12  11    2.11    1.30 
  -2 -12  11    1.74    1.08 
  -2  12  11    1.91    1.25 
   2 -12  11    2.19    1.11 
  -2 -12 -11    4.08    1.48 
  -2 -12  12    0.44    0.92 
   2 -12 -12    0.88    1.19 
   2  12  12   -0.21    1.08 
  -2 -12 -12    1.07    1.32 
  -2  12  12   -0.84    1.02 
   2 -12  12    1.41    1.00 
   2 -12 -13    0.44    1.32 
   2  12  13    0.93    1.22 
  -2 -12  13    2.24    1.10 
   2 -12  13    3.22    1.31 
  -2 -12 -13   -0.32    1.18 
  -2  12  13   -0.66    0.97 
  -2 -13   0   28.10    2.06 
   2 -13   0   23.25    1.92 
  -2 -13   1   -0.69    0.48 
   2 -13  -1    1.27    0.71 
   2 -13   1    1.51    0.79 
  -2 -13  -1    0.40    0.67 
  -2 -13   2    8.54    1.34 
   2 -13  -2    5.81    1.22 
  -2 -13  -2    6.94    1.34 
   2 -13   2    9.03    1.46 
  -2 -13   3   10.04    1.43 
   2 -13  -3   10.97    1.64 
   2 -13   3    9.37    1.62 
  -2 -13  -3   11.17    1.58 
  -2 -13   4    7.36    1.40 
   2 -13  -4   11.34    1.58 
  -2 -13  -4    6.56    1.37 
   2 -13   4    7.79    1.46 
  -2 -13   5   10.04    1.49 
   2 -13  -5    7.87    1.53 
   2 -13   5   10.99    1.55 
  -2 -13  -5    9.15    1.62 
  -2  13   5    8.95    1.21 
  -2 -13   6    3.71    1.19 
   2 -13  -6    5.81    1.45 
   2  13   6    6.64    1.24 
  -2  13   6    4.69    1.06 
  -2 -13  -6    4.49    1.25 
   2 -13   6    3.84    1.14 
   2  13   7   15.43    1.72 
  -2 -13   7   15.49    1.95 
   2 -13  -7   18.60    2.28 
   2 -13   7   17.68    1.96 
  -2 -13  -7   16.70    2.16 
   2  13   8   12.17    1.80 
   2 -13  -8   17.09    2.31 
  -2 -13   8   14.95    1.82 
   2 -13   8   18.22    2.01 
  -2 -13  -8   16.21    2.11 
  -2 -13   9    2.44    1.05 
   2  13   9    1.62    1.13 
   2 -13  -9    2.35    1.24 
  -2 -13  -9    1.74    1.12 
   2 -13   9    1.30    0.84 
  -2 -13  10    6.10    1.47 
   2 -13 -10    3.31    1.37 
   2  13  10    6.06    1.59 
  -2 -13 -10    3.69    1.34 
  -2 -13  11    2.25    1.14 
   2  13  11    1.82    1.18 
   2 -13 -11    0.77    1.05 
  -2 -13 -11    1.37    1.24 
   2 -13  11    2.64    1.15 
   2  13  12    0.24    0.98 
  -2 -13  12    2.64    1.34 
   2 -13 -12    0.69    1.34 
  -2  13  12    1.91    1.35 
   2 -13  12    0.57    1.08 
  -2 -13 -12    0.98    1.16 
   2 -14   0    0.61    0.90 
  -2 -14   0    2.64    1.05 
   2 -14  -1    0.13    0.72 
  -2 -14   1    0.71    0.78 
  -2 -14  -1    0.73    0.74 
   2 -14   1    1.54    0.94 
  -2 -14   2    7.37    1.45 
   2 -14  -2   11.76    1.60 
  -2 -14  -2    8.37    1.52 
   2 -14   2    6.68    1.45 
   2 -14  -3    1.76    0.92 
  -2 -14   3    0.06    0.74 
   2 -14   3    0.15    0.73 
  -2 -14  -3    0.95    0.76 
  -2 -14   4   13.87    1.69 
   2 -14  -4    8.21    1.59 
   2 -14   4   10.06    1.73 
  -2 -14  -4    9.99    1.70 
   2 -14  -5    1.23    0.95 
  -2 -14   5   -0.15    0.67 
   2 -14   5    0.07    0.89 
  -2 -14  -5    1.96    0.93 
  -2 -14   6   45.92    3.03 
   2 -14  -6   43.46    3.25 
  -2 -14  -6   44.46    3.26 
   2 -14   6   40.87    2.83 
   2 -14  -7    3.08    1.30 
  -2 -14   7    2.83    1.10 
   2 -14   7    3.93    1.42 
  -2 -14  -7    2.68    1.17 
   2 -14  -8    3.31    1.41 
  -2 -14   8    5.77    1.49 
  -2 -14  -8    2.17    1.19 
   2 -14   8    5.72    1.54 
   2 -14  -9   10.06    2.18 
   2  14   9   11.90    1.97 
  -2 -14   9    7.04    1.59 
   2 -14   9    8.35    1.75 
  -2 -14  -9   10.42    2.06 
   2 -14 -10    1.19    1.27 
   2  14  10    3.42    1.38 
  -2 -14  10    0.85    1.05 
   2 -14  10    3.11    1.34 
  -2 -14 -10    1.35    1.24 
  -2  14  10    2.73    1.32 
   2  14  11    4.19    1.60 
   2 -14 -11    2.64    1.44 
  -2 -14  11    5.26    1.54 
  -2 -14 -11    2.20    1.51 
  -2  14  11    4.21    1.50 
   2 -14  11    8.64    1.90 
   2 -15   0   13.41    1.83 
  -2 -15   0    9.72    1.64 
   2 -15  -1   14.51    1.86 
  -2 -15   1   12.31    1.63 
   2 -15   1   11.86    1.66 
  -2 -15  -1   11.16    1.64 
   2 -15  -2    5.32    1.32 
  -2 -15   2    3.06    1.21 
   2 -15   2    5.38    1.30 
  -2 -15  -2    5.62    1.34 
  -2 -15   3    7.15    1.52 
   2 -15  -3    3.43    1.30 
  -2 -15  -3    4.50    1.23 
   2 -15   3    4.65    1.33 
   2 -15  -4    3.81    1.40 
  -2 -15   4    5.15    1.33 
   2 -15   4    4.33    1.30 
  -2 -15  -4    8.32    1.66 
   2 -15  -5   -0.43    0.89 
  -2 -15   5    4.15    1.37 
   2 -15   5    3.42    1.21 
  -2 -15  -5    5.20    1.37 
  -2 -15   6   -0.70    0.78 
   2 -15  -6    0.01    0.86 
  -2 -15  -6    0.09    0.87 
   2 -15   6    0.42    0.81 
  -2 -15   7   14.78    1.94 
   2 -15  -7   12.12    2.18 
  -2 -15  -7   15.01    2.30 
   2 -15   7   13.24    2.02 
   2 -15  -8    0.20    0.94 
  -2 -15   8    0.71    0.96 
   2 -15   8    1.06    1.14 
  -2 -15  -8    2.81    1.38 
   2 -15  -9    2.91    1.36 
  -2 -15   9    1.87    1.21 
   2 -15   9    3.20    1.34 
  -2 -15  -9    1.86    1.21 
   2 -15 -10   -0.26    0.99 
  -2 -15  10    0.87    1.06 
   2 -15  10   -0.25    0.91 
  -2 -15 -10   -0.88    1.39 
   2 -16   0    3.72    1.29 
  -2 -16   0    4.20    1.23 
   2 -16  -1   19.07    2.08 
  -2 -16   1   15.67    1.94 
   2 -16   1   18.48    2.14 
  -2 -16  -1   19.19    2.17 
  -2 -16   2    2.37    1.22 
   2 -16  -2    2.44    1.14 
   2 -16   2    4.49    1.29 
  -2 -16  -2    4.92    1.36 
  -2 -16   3   24.72    2.31 
   2 -16  -3   20.09    2.28 
  -2 -16  -3   27.30    2.60 
   2 -16   3   24.04    2.47 
  -2 -16   4   -0.65    0.84 
   2 -16  -4   -0.80    0.89 
   2 -16   4   -1.45    0.87 
  -2 -16  -4    0.37    0.80 
   2 -16  -5    0.38    0.90 
  -2 -16   5   -1.89    0.85 
  -2 -16  -5   -0.66    0.90 
   2 -16   5   -1.20    0.70 
   2 -16  -6    5.60    1.64 
  -2 -16   6    3.45    1.32 
   2 -16   6    5.45    1.56 
  -2 -16  -6    5.94    1.64 
   2 -16  -7    6.18    1.78 
  -2 -16   7    6.89    1.74 
  -2 -16  -7    6.16    1.70 
   2 -16   7    5.38    1.45 
  -2 -16   8    5.30    1.61 
   2 -16  -8    2.98    1.46 
   2 -16   8    5.16    1.59 
  -2 -16  -8    3.58    1.49 
  -2 -16   9    3.19    1.35 
   2 -16  -9    4.21    1.82 
   2 -16   9    5.59    1.61 
  -2 -16  -9    5.04    1.73 
   2 -17   0   -0.89    0.99 
  -2 -17   0    0.62    0.98 
  -2 -17   1    4.14    1.43 
   2 -17  -1    7.55    1.61 
   2 -17   1    7.72    1.65 
  -2 -17  -1    5.90    1.50 
  -2 -17   2    3.94    1.29 
   2 -17  -2    5.21    1.48 
   2 -17   2    4.00    1.32 
  -2 -17  -2    3.66    1.32 
  -2 -17   3    1.60    1.24 
   2 -17  -3    1.76    1.24 
   2 -17   3    1.08    1.06 
  -2 -17  -3    1.30    1.02 
  -2 -17   4   -0.65    0.87 
   2 -17  -4    1.61    1.25 
  -2 -17  -4    0.18    0.93 
   2 -17   4    3.21    1.28 
   2 -17  -5   -0.14    1.09 
  -2 -17   5   -0.71    1.07 
  -2 -17  -5    0.96    1.05 
   2 -17   5    2.09    1.15 
  -2 -17   6    4.10    1.45 
   2 -17  -6    3.43    1.61 
  -2 -17  -6    4.34    1.50 
   2 -17   6    2.48    1.25 
   2 -17  -7    0.02    1.28 
  -2 -17   7   -0.63    0.92 
  -2 -17  -7   -0.25    1.00 
   2 -17   7   -1.36    1.00 
   2 -18   0    1.94    1.28 
  -2 -18   0    0.98    1.06 
   2 -18  -1   -1.34    0.71 
  -2 -18   1    0.24    0.92 
  -2 -18  -1    0.09    1.11 
   2 -18   1   -0.75    1.03 
   2 -18  -2    6.67    1.87 
  -2 -18   2    6.38    1.68 
   2 -18   2    4.10    1.53 
  -2 -18  -2    9.82    1.95 
  -2 -18   3    1.34    1.21 
   2 -18  -3    4.28    1.50 
  -2 -18  -3    2.49    1.35 
   2 -18   3    5.16    1.55 
  -2 -18   4    0.02    1.18 
   2 -18  -4    1.51    1.25 
   2 -18   4    0.23    1.11 
  -2 -18  -4    1.52    1.31 
   2 -18  -5    1.22    1.31 
  -2 -18   5    0.08    1.25 
  -2 -18  -5   -0.97    0.83 
   2 -18   5   -0.21    1.06 
   2 -19   0    0.14    1.29 
  -2 -19   0    3.66    1.39 
   2 -19  -1   -1.18    1.15 
  -2 -19   1    1.45    1.38 
  -2 -19  -1    0.13    1.05 
   2 -19   1    0.77    1.15 
   2 -19  -2    2.43    1.39 
  -2 -19   2    1.46    1.24 
  -2 -19  -2    1.96    1.46 
   3   0   0   -0.26    0.14 
   3   0   0   -0.20    0.13 
  -3   0   0   -0.30    0.16 
  -3   0   1   -0.19    0.12 
   3   0   1    0.20    0.16 
   3   0  -1    0.06    0.09 
  -3   0   1    0.10    0.10 
  -3   0  -1   -0.05    0.10 
   3   0   1    0.12    0.17 
  -3   0  -1   -0.11    0.13 
   3   0   1    0.08    0.11 
   3   0  -1   -0.07    0.11 
   3   0   1    0.20    0.12 
   3   0  -1    0.08    0.13 
  -3   0  -1   -0.07    0.09 
   3   0  -2    0.12    0.15 
  -3   0  -2   -0.13    0.18 
  -3   0  -2   -0.14    0.12 
   3   0   2   -0.34    0.16 
  -3   0   2    0.60    0.25 
   3   0  -2    0.07    0.16 
   3   0   2    0.32    0.15 
  -3   0  -2   -0.12    0.15 
  -3   0  -3    0.04    0.24 
  -3   0  -3   -0.13    0.22 
   3   0   3   -0.21    0.14 
   3   0  -3   -0.22    0.16 
   3   0   3    0.19    0.25 
   3   0  -3    0.16    0.23 
  -3   0   3   -0.30    0.20 
  -3   0  -4   -0.18    0.24 
   3   0  -4   -0.23    0.21 
  -3   0   4   -0.06    0.26 
   3   0  -4   -0.43    0.19 
   3   0   4   -0.01    0.16 
   3   0   4   -0.16    0.25 
   3   0  -5   -0.21    0.25 
  -3   0  -5    0.12    0.29 
   3   0   5   -0.13    0.30 
   3   0  -5   -0.20    0.29 
   3   0   5    0.25    0.17 
   3   0  -6   -0.19    0.28 
  -3   0  -6   -0.17    0.34 
   3   0  -6   -0.46    0.34 
   3   0   6    0.08    0.32 
   3   0  -7   -0.01    0.35 
   3   0  -7   -0.09    0.33 
   3   0   7   -0.07    0.33 
  -3   0  -7    0.09    0.37 
   3   0  -8    0.21    0.48 
   3   0   8   -0.29    0.34 
  -3   0  -8   -0.39    0.34 
   3   0   9   -0.13    0.42 
   3   0  -9   -0.28    0.39 
  -3   0  -9   -0.31    0.39 
  -3   0 -10   -0.24    0.45 
   3   0 -10    0.56    0.55 
   3   0  10    0.27    0.58 
   3   0  11    0.16    0.60 
   3   0 -11    0.04    0.64 
  -3   0 -11    0.07    0.58 
   3   0  12   -0.08    0.51 
  -3   0 -12    0.11    0.68 
   3   0 -12   -0.69    0.61 
  -3   0 -13    0.91    0.87 
   3   0  13    0.01    0.69 
   3   0 -13   -0.12    0.79 
   3   0  14    0.15    0.80 
  -3   0 -14   -0.33    0.89 
   3   0 -14    2.22    1.18 
  -3   0 -15    0.62    0.89 
   3   0  15    0.14    0.88 
  -3   0  15    0.91    0.96 
   3   0 -15    0.39    0.96 
   3   0  16    0.94    0.97 
  -3   0 -16    0.78    0.97 
   3   0 -16    0.13    1.22 
  -3   0  16   -0.10    1.07 
  -3  -1   0    8.13    0.46 
   3  -1   0    8.59    0.35 
  -3   1   0    8.31    0.34 
  -3  -1   0    8.55    0.30 
   3  -1   0    8.29    0.44 
  -3  -1   0    8.15    0.31 
   3  -1   0    8.10    0.53 
   3   1   0    8.73    0.45 
  -3   1   0    8.20    0.55 
   3   1   0    8.18    0.31 
   3   1   0    8.20    0.45 
   3  -1  -1  140.86    2.99 
   3  -1  -1  143.15    3.17 
  -3   1  -1  142.17    3.36 
   3   1   1  142.43    3.00 
   3   1   1  142.51    3.20 
   3   1   1  138.65    3.16 
  -3  -1   1  141.58    2.92 
  -3  -1   1  143.22    2.96 
  -3   1  -1  145.38    3.02 
  -3   1  -1  143.50    3.00 
   3   1   1  140.26    2.94 
  -3  -1   1  143.31    3.14 
   3  -1   1  144.98    3.05 
  -3  -1  -1  144.59    3.23 
  -3   1   1  146.98    2.96 
   3   1  -1  141.65    3.07 
  -3   1   1  137.64    3.28 
   3   1  -1  144.17    2.92 
  -3  -1  -1  142.81    3.03 
   3  -1   1  143.17    3.00 
  -3  -1  -1  140.54    2.97 
   3  -1   1  141.37    3.01 
   3  -1   1  141.49    3.10 
   3   1  -1  149.14    3.19 
   3   1   2   43.67    1.23 
   3  -1  -2   45.92    1.51 
   3  -1  -2   40.74    1.33 
  -3   1  -2   45.50    1.58 
  -3  -1   2   45.13    1.43 
   3   1   2   44.54    1.45 
  -3   1  -2   44.29    1.38 
  -3  -1  -2   44.54    1.24 
  -3  -1  -2   43.66    1.50 
   3  -1   2   44.40    1.36 
   3   1  -2   42.99    1.31 
  -3  -1  -2   42.60    1.38 
   3  -1   2   45.18    1.22 
  -3   1   2   45.02    1.51 
   3   1  -2   44.01    1.38 
   3  -1  -3    4.99    0.56 
   3   1   3    4.19    0.39 
  -3   1  -3    3.85    0.32 
   3  -1  -3    4.25    0.49 
  -3  -1   3    4.75    0.54 
  -3   1  -3    4.54    0.53 
   3   1   3    4.44    0.53 
  -3   1  -3    4.44    0.58 
  -3   1   3    4.71    0.56 
   3   1  -3    4.42    0.50 
   3  -1   3    3.48    0.49 
   3   1  -3    3.88    0.47 
   3  -1   3    3.71    0.35 
   3   1   4   31.17    1.41 
   3  -1  -4   29.72    1.40 
  -3   1  -4   31.08    1.54 
   3  -1  -4   30.58    1.47 
   3   1   4   28.90    1.06 
  -3   1  -4   30.08    1.43 
   3   1  -4   29.16    1.36 
  -3  -1  -4   29.06    1.42 
  -3   1   4   29.83    1.48 
   3  -1   4   27.33    1.27 
   3  -1   4   29.55    1.01 
   3   1  -4   30.98    1.40 
   3  -1  -5   37.44    1.75 
   3   1   5   33.20    1.61 
   3  -1  -5   35.84    1.74 
  -3   1  -5   37.09    1.74 
  -3  -1  -5   34.58    1.71 
   3   1  -5   35.21    1.66 
   3   1  -5   35.05    1.65 
   3  -1   5   37.20    1.18 
  -3   1   5   34.39    1.75 
   3  -1   5   33.16    1.53 
   3   1   6   49.83    2.16 
  -3   1  -6   49.23    2.23 
   3  -1  -6   45.50    2.16 
   3  -1  -6   50.05    2.29 
  -3  -1  -6   53.38    2.32 
   3   1  -6   52.69    2.25 
   3  -1   6   52.43    2.12 
   3   1  -6   48.90    2.18 
   3  -1   6   49.78    1.51 
  -3   1   6   49.18    2.31 
  -3   1  -7   25.50    1.68 
   3  -1  -7   25.36    1.74 
   3   1   7   25.83    1.61 
   3  -1  -7   25.23    1.69 
   3   1  -7   20.59    1.49 
  -3  -1  -7   24.64    1.67 
   3   1  -7   24.69    1.67 
   3  -1   7   24.61    1.54 
   3  -1  -8   72.14    3.15 
  -3   1  -8   70.73    3.11 
   3   1   8   72.09    2.98 
   3  -1   8   68.47    2.83 
  -3  -1  -8   75.91    3.22 
   3   1  -8   69.72    3.06 
   3   1   9   11.29    1.31 
   3  -1  -9   11.42    1.36 
  -3   1  -9    9.35    1.26 
   3   1  -9   14.04    1.50 
   3  -1   9   11.21    1.30 
  -3  -1  -9    8.96    1.25 
   3  -1 -10   14.64    1.59 
   3   1  10   13.86    1.48 
  -3   1 -10   13.10    1.54 
   3   1 -10   12.63    1.59 
  -3  -1 -10   12.13    1.49 
   3  -1  10   14.37    1.45 
   3  -1 -11    0.29    0.75 
  -3   1 -11   -0.40    0.57 
   3   1  11   -0.17    0.52 
   3   1 -11    0.58    0.70 
   3  -1  11    0.31    0.58 
  -3  -1 -11   -0.78    0.44 
  -3   1 -12    2.13    0.98 
   3  -1 -12    4.49    1.29 
   3   1  12    3.38    1.09 
   3   1 -12    2.56    1.13 
   3  -1  12    4.11    1.07 
  -3  -1 -12    2.80    1.03 
   3   1  13    0.39    0.85 
  -3   1 -13    0.02    0.75 
   3  -1 -13    0.44    0.90 
  -3   1  13   -0.59    0.64 
   3   1 -13   -0.33    0.68 
   3  -1  13    0.07    0.66 
  -3  -1 -13    1.69    0.94 
   3  -1 -14    7.11    1.89 
  -3   1 -14    6.30    1.61 
   3   1  14    7.97    1.75 
  -3  -1 -14    5.49    1.60 
  -3   1  14    8.04    1.89 
   3  -1  14    4.97    1.35 
   3   1 -14    6.15    1.59 
   3  -1 -15    1.42    1.19 
   3   1  15    3.39    1.27 
  -3   1 -15    5.97    1.70 
   3  -1  15    2.43    1.22 
  -3   1  15    2.95    1.48 
   3   1 -15    1.65    1.10 
  -3  -1 -15    5.83    1.74 
  -3   1 -16    4.58    1.67 
   3  -1 -16    6.68    2.03 
  -3  -1  16    7.16    2.05 
   3   1  16    9.47    1.95 
   3   1 -16    6.54    1.85 
   3  -1  16    4.49    1.39 
  -3  -1 -16    2.49    1.34 
  -3  -2   0  194.13    3.77 
   3  -2   0  199.42    4.06 
   3   2   0  194.52    4.04 
   3   2   0  196.36    4.00 
  -3  -2   0  196.36    4.02 
  -3   2   0  196.91    4.44 
  -3  -2   0  196.04    3.99 
   3   2   0  194.38    4.00 
   3  -2   0  198.85    4.05 
  -3  -2   1  238.90    4.86 
  -3   2  -1  237.50    4.84 
   3   2   1  238.78    4.73 
   3   2   1  241.05    4.97 
   3  -2  -1  241.63    5.02 
   3   2   1  242.65    4.97 
  -3  -2   1  236.07    4.87 
  -3   2  -1  237.06    5.30 
   3  -2  -1  238.79    4.92 
  -3   2   1  241.54    5.26 
   3  -2   1  239.88    4.87 
   3   2  -1  243.45    4.95 
  -3  -2  -1  233.80    4.79 
   3  -2   1  245.33    4.94 
  -3  -2  -1  241.82    4.95 
   3   2  -1  249.34    4.83 
  -3  -2  -1  232.36    5.00 
   3  -2   1  241.95    4.84 
  -3   2  -2  494.64    9.45 
   3   2   2  487.62    9.54 
  -3  -2   2  500.38    9.94 
  -3   2  -2  486.19    9.79 
   3   2   2  500.55   10.07 
   3  -2  -2  493.00    9.86 
   3   2   2  484.50    9.76 
  -3  -2   2  497.26    9.71 
  -3   2  -2  491.91   10.27 
   3  -2  -2  492.64    9.84 
  -3  -2  -2  484.66    9.86 
  -3  -2  -2  506.30    9.60 
   3   2  -2  500.54    9.72 
   3  -2   2  493.37    9.80 
  -3   2   2  493.56   10.18 
   3  -2   2  492.72    9.51 
   3   2  -2  503.37    9.57 
   3  -2   2  497.33    9.52 
  -3   2  -3  127.86    2.71 
  -3  -2   3  126.18    3.21 
  -3   2  -3  133.87    3.33 
   3   2   3  129.62    2.97 
   3   2   3  126.88    3.33 
  -3   2  -3  118.69    3.47 
   3  -2  -3  128.87    3.33 
   3  -2  -3  136.15    3.48 
   3  -2   3  126.97    3.08 
  -3   2   3  127.89    3.47 
  -3  -2  -3  126.36    3.35 
   3   2  -3  127.64    3.22 
   3  -2   3  129.28    3.30 
   3  -2   3  130.24    2.86 
   3   2  -3  129.17    3.17 
   3  -2  -4    8.29    0.77 
  -3   2  -4    8.62    0.79 
   3   2   4    7.51    0.55 
   3   2   4    7.46    0.74 
  -3   2  -4    8.41    0.84 
   3  -2  -4    9.00    0.83 
   3   2  -4    8.10    0.70 
  -3  -2  -4    7.81    0.74 
   3  -2   4    7.80    0.50 
  -3   2   4    9.47    0.86 
   3  -2   4    8.72    0.71 
   3   2  -4    8.02    0.74 
  -3   2  -5   74.16    2.62 
   3  -2  -5   73.56    2.70 
   3   2   5   71.45    2.57 
   3  -2  -5   70.83    2.59 
   3  -2   5   73.45    2.37 
   3  -2   5   72.39    1.88 
  -3   2   5   76.84    2.78 
   3   2  -5   66.36    2.42 
   3   2  -5   73.42    2.55 
  -3  -2  -5   74.22    2.68 
   3  -2  -6   10.41    1.03 
  -3   2  -6   10.99    1.04 
   3  -2  -6   10.29    1.09 
   3   2   6    9.41    1.01 
   3  -2   6   10.99    0.62 
  -3  -2  -6   12.78    1.17 
   3   2  -6   11.77    1.07 
   3   2  -6    8.94    0.91 
  -3   2   6    9.92    1.07 
   3  -2   6   10.04    0.93 
   3  -2  -7  120.25    4.08 
   3   2   7  118.93    3.91 
  -3   2  -7  122.92    4.06 
   3  -2  -7  111.17    4.02 
   3   2  -7  121.86    3.99 
   3   2  -7  119.84    3.88 
   3  -2   7  114.07    3.62 
   3  -2   7  120.45    2.88 
  -3  -2  -7  119.38    4.09 
  -3   2   7  119.52    4.19 
  -3   2  -8   14.85    1.43 
   3  -2  -8   10.95    1.35 
   3   2   8   14.27    1.34 
  -3  -2  -8   12.27    1.36 
   3   2  -8   12.77    1.37 
  -3   2   8   12.44    1.45 
   3  -2   8   14.49    1.28 
   3  -2  -9   28.72    2.05 
   3   2   9   27.49    1.94 
  -3   2  -9   28.20    2.02 
   3  -2   9   27.20    1.80 
   3   2  -9   29.21    2.03 
  -3   2   9   31.40    2.23 
  -3  -2  -9   31.47    2.17 
  -3   2 -10    0.58    0.59 
   3  -2 -10    2.33    0.86 
   3   2  10    2.57    0.83 
   3   2 -10    2.76    0.89 
   3  -2  10    3.59    0.89 
  -3  -2 -10    3.70    1.00 
  -3   2  10    6.74    1.37 
   3   2  11    3.62    0.97 
  -3   2 -11    0.90    0.79 
   3  -2 -11    2.04    0.92 
   3  -2  11    2.09    0.88 
  -3  -2 -11    3.21    1.12 
  -3   2  11    4.58    1.21 
   3   2 -11    4.07    1.06 
   3   2  12   10.18    1.57 
  -3   2 -12   13.38    1.75 
   3  -2 -12    9.23    1.75 
   3   2 -12    8.56    1.60 
  -3   2  12    8.43    1.67 
   3  -2  12    8.23    1.49 
  -3  -2 -12   10.24    1.76 
   3   2  13    6.68    1.50 
  -3   2 -13    6.88    1.58 
   3  -2 -13    6.45    1.55 
   3   2 -13    8.22    1.68 
   3  -2  13    5.62    1.34 
  -3  -2 -13    7.42    1.74 
  -3   2  13    5.54    1.52 
  -3   2 -14    9.63    1.91 
   3   2  14    8.67    1.69 
   3  -2 -14    8.31    1.82 
   3   2 -14    8.80    1.87 
  -3  -2 -14    5.66    1.53 
   3  -2  14   11.77    1.75 
  -3   2  14    9.56    1.96 
   3   2  15    1.69    1.05 
  -3   2 -15   -0.46    0.76 
   3  -2 -15    1.79    1.04 
  -3  -2 -15    0.31    0.94 
   3  -2  15    1.36    1.10 
   3   2 -15    0.33    0.84 
  -3   2  15    1.37    1.16 
  -3   2 -16    1.20    1.10 
   3   2  16    0.06    0.86 
   3  -2 -16    1.08    1.32 
  -3  -2 -16    1.19    1.15 
   3  -2  16    0.88    1.18 
   3   2 -16    1.88    1.37 
   3  -2  16    0.09    0.90 
  -3  -3   0   10.24    0.38 
   3   3   0   10.85    0.37 
   3  -3   0   10.08    0.53 
   3  -3   0    9.99    0.63 
  -3  -3   0   10.00    0.41 
  -3  -3   0    9.59    0.60 
  -3   3   0    9.05    0.69 
   3   3   0   10.02    0.54 
   3  -3  -1   46.71    1.43 
   3  -3  -1   45.11    1.46 
   3   3   1   45.77    1.24 
   3   3   1   46.75    1.43 
  -3   3  -1   47.12    1.64 
   3   3   1   45.85    1.20 
  -3   3  -1   49.30    1.35 
  -3  -3   1   45.05    1.41 
  -3  -3   1   46.04    1.14 
  -3   3   1   46.65    1.56 
   3  -3   1   47.04    1.38 
  -3  -3  -1   46.50    1.45 
  -3  -3  -1   46.81    1.31 
   3  -3   1   47.01    1.28 
   3  -3   1   47.83    1.47 
   3   3  -1   45.33    1.25 
   3  -3  -2  303.10    6.50 
   3   3   2  304.37    6.40 
   3   3   2  306.86    6.13 
  -3   3  -2  300.90    6.74 
  -3   3  -2  307.14    6.38 
   3  -3  -2  305.23    6.48 
  -3  -3   2  298.73    6.32 
  -3  -3   2  311.69    6.31 
  -3   3  -2  305.42    6.00 
   3   3   2  296.74    6.42 
   3  -3   2  307.53    6.12 
   3   3  -2  303.19    6.06 
   3  -3   2  303.80    6.05 
  -3   3   2  304.56    6.67 
  -3  -3  -2  300.92    6.50 
   3  -3   2  297.08    6.38 
  -3   3  -3  422.16    8.19 
  -3   3  -3  432.38    9.41 
  -3   3  -3  426.57    8.96 
   3   3   3  438.95    8.98 
   3   3   3  436.03    8.60 
   3  -3  -3  425.69    9.08 
  -3  -3   3  419.87    8.86 
   3  -3  -3  429.64    9.08 
  -3  -3  -3  423.57    9.08 
   3  -3   3  441.62    8.49 
   3   3  -3  415.93    8.85 
   3   3  -3  437.88    8.62 
   3  -3   3  433.04    8.98 
  -3   3   3  439.56    9.32 
   3  -3   3  435.40    8.43 
  -3   3  -4  112.53    3.28 
  -3  -3   4  112.95    3.22 
   3  -3  -4  115.62    3.38 
  -3   3  -4  121.98    3.62 
   3   3   4  122.09    2.92 
   3   3   4  112.57    3.32 
   3  -3  -4  115.29    3.47 
  -3  -3  -4  117.47    3.43 
   3  -3   4  112.08    3.27 
   3   3  -4  110.42    3.05 
  -3   3   4  115.72    3.46 
   3  -3   4  112.46    2.65 
   3  -3   4  112.07    2.93 
   3   3  -4  119.65    3.28 
   3  -3  -5   56.95    2.41 
  -3   3  -5   60.32    2.33 
   3  -3  -5   60.81    2.38 
   3   3   5   59.90    2.33 
  -3   3  -5   59.52    2.49 
  -3  -3   5   58.83    2.23 
   3   3  -5   58.72    2.23 
  -3   3   5   55.73    2.36 
   3   3  -5   54.98    2.09 
   3  -3   5   55.75    1.98 
   3  -3   5   59.99    1.63 
   3  -3   5   54.50    2.24 
  -3  -3  -5   62.63    2.44 
  -3  -3   6  156.49    4.55 
   3  -3  -6  161.19    4.78 
  -3   3  -6  155.21    4.59 
   3  -3  -6  155.94    4.67 
   3   3   6  161.32    4.60 
  -3  -3  -6  152.58    4.67 
   3   3  -6  163.56    4.43 
   3  -3   6  162.50    4.66 
   3  -3   6  152.64    4.12 
   3   3  -6  159.43    4.57 
   3  -3   6  155.75    3.52 
  -3   3   6  149.54    4.73 
  -3  -3   7    3.04    0.74 
   3   3   7    5.70    0.88 
  -3   3  -7    5.81    0.98 
   3  -3  -7    3.93    0.90 
   3  -3   7    4.08    0.71 
  -3   3   7    3.30    0.85 
   3  -3   7    3.69    0.45 
   3   3  -7    3.43    0.77 
   3  -3   7    3.26    0.80 
   3   3  -7    3.01    0.73 
  -3  -3  -7    3.83    0.85 
  -3   3  -8   40.21    2.27 
   3  -3  -8   36.42    2.30 
   3   3   8   41.22    2.26 
  -3   3   8   41.85    2.43 
   3   3  -8   40.14    2.23 
   3  -3   8   36.96    1.94 
   3  -3   8   39.28    1.37 
  -3  -3  -8   39.22    2.45 
   3   3   9   16.25    1.56 
   3  -3  -9   14.58    1.65 
  -3   3  -9   14.47    1.50 
  -3  -3  -9   16.09    1.62 
  -3   3   9   16.19    1.67 
   3   3  -9   14.93    1.48 
   3  -3   9   15.89    1.49 
   3   3  10    1.97    0.82 
   3  -3 -10    1.29    0.79 
  -3   3 -10    3.19    0.93 
   3   3 -10    3.26    0.96 
   3  -3  10    2.16    0.84 
  -3   3  10    1.74    0.85 
  -3  -3 -10    3.19    0.96 
   3   3  11    1.50    0.82 
  -3   3 -11    0.74    0.78 
   3  -3 -11    1.47    0.90 
  -3  -3 -11    2.78    1.03 
   3   3 -11   -0.48    0.52 
   3  -3  11    2.62    0.83 
  -3   3  11    1.42    0.89 
   3  -3 -12   18.17    2.09 
  -3   3 -12   19.84    2.07 
   3   3  12   18.33    1.92 
   3   3 -12   17.43    1.92 
  -3   3  12   15.94    1.99 
  -3  -3 -12   16.56    2.09 
   3  -3  12   20.56    1.81 
  -3  -3  13   16.24    2.00 
  -3   3 -13   16.74    2.14 
   3  -3 -13   16.64    2.11 
   3   3  13   15.33    1.90 
   3  -3  13   19.96    1.99 
   3   3 -13   19.93    2.18 
  -3   3  13   20.05    2.31 
  -3  -3 -13   19.33    2.31 
   3  -3  13   19.01    2.23 
  -3  -3  14   11.37    1.78 
  -3   3 -14   10.31    1.92 
   3  -3 -14   10.16    2.02 
   3   3  14    7.47    1.64 
  -3  -3 -14    6.96    1.79 
  -3   3  14    8.18    1.96 
   3  -3  14    8.07    1.59 
   3  -3  14   10.92    2.01 
   3   3 -14    9.71    1.93 
   3  -3 -15    1.42    1.03 
  -3   3 -15    0.21    0.79 
  -3  -3  15    4.07    1.44 
   3   3  15    1.39    1.24 
   3   3 -15    2.42    1.17 
  -3   3  15   -0.31    1.07 
   3  -3  15    2.69    1.33 
  -3  -3 -15    3.25    1.33 
   3  -3  15    2.22    1.16 
   3   3  16    5.87    1.69 
  -3  -3  16    3.40    1.48 
   3  -3 -16    2.18    1.33 
  -3   3 -16    2.40    1.35 
   3   3 -16    3.07    1.34 
   3  -3  16    4.24    1.52 
  -3  -3 -16    2.44    1.42 
   3  -3  16    1.76    1.25 
  -3  -4   0   37.61    1.05 
   3  -4   0   36.21    1.36 
   3  -4   0   36.92    1.19 
  -3   4   0   37.38    1.46 
  -3  -4   0   39.37    1.38 
   3   4   0   38.46    1.17 
   3   4   1   85.92    1.95 
   3   4   1   86.15    2.23 
   3  -4  -1   86.57    2.32 
   3  -4  -1   83.00    2.32 
   3   4   1   85.46    1.97 
  -3  -4   1   83.10    1.78 
  -3   4  -1   85.50    2.50 
  -3  -4   1   83.28    2.31 
  -3  -4  -1   81.52    2.10 
   3  -4   1   84.90    2.39 
   3   4  -1   86.72    1.98 
  -3  -4  -1   86.39    2.35 
   3  -4   1   85.61    2.01 
  -3   4   1   86.15    2.45 
  -3   4  -2   21.05    0.77 
   3   4   2   20.80    0.85 
  -3  -4   2   18.57    0.96 
   3   4   2   20.95    0.90 
   3  -4  -2   20.83    1.09 
   3  -4  -2   20.24    1.06 
  -3   4  -2   19.97    1.10 
   3   4   2   18.40    0.97 
   3  -4   2   20.93    0.89 
   3  -4   2   18.51    1.01 
  -3  -4  -2   20.46    1.09 
   3  -4   2   20.05    0.77 
   3   4  -2   21.03    0.80 
  -3   4   2   20.91    1.08 
   3  -4  -3   55.92    2.06 
  -3   4  -3   59.67    1.37 
  -3  -4   3   58.14    1.94 
   3   4   3   60.37    1.76 
   3  -4  -3   58.23    2.12 
   3   4   3   56.69    2.03 
  -3   4  -3   55.53    2.13 
  -3   4  -3   54.21    1.93 
   3  -4   3   57.30    1.98 
   3  -4   3   58.74    1.63 
  -3  -4  -3   58.92    2.11 
   3  -4   3   58.73    1.63 
   3   4  -3   54.42    1.69 
   3   4  -3   59.36    1.93 
  -3   4   3   57.03    2.07 
  -3   4  -4  199.01    5.17 
  -3  -4   4  188.19    4.69 
   3  -4  -4  186.89    4.92 
   3   4   4  182.95    4.31 
   3   4   4  190.38    4.82 
   3  -4  -4  193.08    4.99 
  -3   4  -4  179.72    4.72 
   3  -4   4  188.57    4.77 
   3   4  -4  181.61    4.36 
   3   4  -4  190.04    4.70 
  -3   4   4  187.12    4.94 
  -3  -4  -4  191.44    4.97 
   3  -4   4  181.35    4.04 
   3  -4   4  193.34    4.26 
  -3  -4   5   19.69    1.27 
  -3   4  -5   21.67    1.48 
  -3   4  -5   19.26    1.28 
   3  -4  -5   20.23    1.38 
   3  -4  -5   21.60    1.47 
   3   4   5   21.89    1.43 
   3  -4   5   20.84    0.87 
   3  -4   5   21.73    1.11 
   3   4  -5   20.89    1.31 
   3   4  -5   23.89    1.25 
   3  -4   5   20.68    1.31 
  -3   4   5   22.35    1.44 
  -3  -4  -5   20.24    1.39 
   3  -4  -6   75.82    2.98 
  -3   4  -6   72.67    2.83 
   3  -4  -6   70.55    2.94 
   3   4   6   68.76    2.79 
  -3  -4   6   74.32    2.78 
  -3  -4  -6   75.25    3.00 
   3   4  -6   78.38    2.65 
   3  -4   6   74.33    1.98 
   3  -4   6   71.30    2.79 
   3  -4   6   72.58    2.42 
  -3   4   6   70.97    2.93 
   3   4  -6   74.53    2.80 
  -3  -4   7  217.35    5.91 
   3  -4  -7  215.24    6.18 
   3   4   7  209.49    5.92 
  -3   4  -7  220.78    6.05 
   3  -4   7  216.46    5.39 
   3  -4   7  212.66    4.64 
   3   4  -7  219.47    5.97 
  -3   4   7  215.46    6.26 
   3  -4   7  208.36    5.91 
  -3  -4  -7  205.48    6.12 
   3  -4  -8    6.15    1.20 
  -3   4  -8    8.54    1.13 
   3   4   8    6.46    1.12 
  -3  -4   8    9.01    1.13 
  -3  -4  -8    9.24    1.32 
   3   4  -8    8.55    1.10 
   3  -4   8    8.70    1.01 
   3  -4   8    7.47    0.62 
  -3   4   8    8.26    1.19 
   3  -4   8    7.59    1.08 
  -3  -4   9    8.17    1.17 
   3  -4  -9    6.43    1.28 
  -3   4  -9    9.32    1.30 
   3   4   9    5.26    1.11 
   3  -4   9    6.57    0.95 
   3   4  -9    8.02    1.17 
  -3  -4  -9   10.00    1.37 
   3  -4   9    7.37    1.31 
  -3   4   9    8.01    1.29 
   3  -4 -10   16.18    1.76 
  -3   4 -10   21.87    1.94 
   3   4  10   14.89    1.62 
  -3  -4  10   16.24    1.67 
   3   4 -10   16.92    1.70 
   3  -4  10   17.37    1.53 
  -3  -4 -10   15.37    1.81 
   3  -4  10   21.98    2.00 
  -3   4  10   18.87    1.91 
   3  -4 -11   14.33    1.83 
  -3  -4  11   12.49    1.62 
  -3   4 -11   13.57    1.65 
   3   4  11   14.98    1.72 
   3  -4  11   11.31    1.59 
  -3   4  11   15.65    1.91 
  -3  -4 -11   13.38    1.75 
   3   4 -11   12.13    1.58 
   3  -4  11   16.42    1.59 
   3  -4 -12    8.31    1.62 
   3   4  12    5.72    1.35 
  -3  -4  12   11.70    1.76 
  -3   4 -12    6.33    1.54 
   3  -4  12    8.44    1.42 
   3   4 -12    4.74    1.35 
   3  -4  12    6.25    1.48 
  -3   4  12    9.41    1.80 
  -3  -4 -12   10.41    1.84 
  -3  -4  13    6.76    1.54 
   3  -4 -13    6.00    1.64 
   3   4  13    4.88    1.32 
  -3   4 -13    5.98    1.49 
   3  -4  13    5.83    1.25 
  -3   4  13    4.27    1.46 
   3   4 -13    7.38    1.59 
   3  -4  13    5.80    1.41 
  -3  -4 -13    6.57    1.60 
  -3   4 -14    4.83    1.48 
  -3  -4  14    1.00    1.04 
   3  -4 -14    2.74    1.22 
   3   4  14    2.91    1.22 
   3   4 -14    4.19    1.39 
  -3   4  14    2.62    1.24 
  -3  -4 -14    4.07    1.40 
   3  -4  14    1.61    1.23 
   3  -4  14    3.64    1.15 
   3  -4 -15    1.20    1.20 
  -3  -4  15    3.52    1.18 
   3   4  15    2.00    1.09 
  -3   4 -15    1.48    1.06 
   3   4 -15    1.73    1.14 
   3  -4  15    2.18    1.13 
  -3   4  15    2.17    1.52 
   3  -4  15    3.20    1.25 
  -3  -4 -15    0.78    1.11 
   3  -4 -16    1.10    1.26 
  -3  -4  16    0.69    1.02 
  -3   4 -16    0.54    0.96 
   3   4  16    1.52    1.16 
   3  -4  16    1.39    1.04 
   3  -4  16    1.62    1.12 
  -3  -4 -16    1.19    1.21 
   3   4 -16    1.07    1.09 
  -3  -5   0   29.63    1.00 
  -3   5   0   29.21    1.17 
   3  -5   0   31.32    1.34 
   3  -5   0   30.86    1.11 
  -3  -5   0   29.88    1.31 
  -3   5   0   31.63    1.40 
   3   5   0   30.95    1.04 
  -3  -5   1   14.49    0.50 
   3   5   1   14.67    0.56 
   3  -5  -1   14.83    0.95 
  -3   5  -1   18.01    1.06 
   3   5   1   14.84    0.79 
  -3   5  -1   15.51    0.76 
  -3  -5   1   15.30    0.53 
  -3  -5   1   15.76    0.96 
   3  -5  -1   15.02    0.85 
   3   5   1   16.01    0.65 
  -3  -5  -1   15.40    0.92 
   3  -5   1   13.69    0.91 
  -3   5   1   15.54    1.01 
   3  -5   1   14.82    0.67 
   3   5  -1   15.24    0.63 
   3  -5  -2   36.93    1.57 
  -3  -5   2   34.59    1.48 
   3  -5  -2   39.13    1.59 
  -3   5  -2   39.22    1.62 
   3   5   2   36.68    1.47 
  -3  -5   2   38.85    1.16 
  -3   5  -2   39.24    1.17 
   3   5   2   38.10    1.28 
  -3  -5  -2   39.38    1.62 
   3  -5   2   38.72    1.35 
  -3   5   2   38.95    1.55 
   3  -5   2   37.80    1.57 
   3  -5   2   39.32    1.13 
   3   5  -2   37.99    1.14 
   3  -5  -3  171.45    4.50 
   3   5   3  165.56    4.30 
  -3   5  -3  171.25    3.42 
   3   5   3  170.02    3.97 
   3  -5  -3  171.93    4.50 
  -3  -5   3  174.05    4.32 
  -3   5  -3  173.11    4.60 
   3  -5   3  170.19    4.37 
  -3  -5  -3  172.69    4.54 
   3  -5   3  169.49    3.68 
  -3   5   3  178.19    4.48 
   3  -5   3  171.56    3.87 
   3   5  -3  168.12    3.78 
   3   5   4  106.52    3.29 
  -3   5  -4  110.44    3.51 
  -3   5  -4  107.87    3.25 
   3   5   4  110.59    2.91 
  -3  -5   4  106.92    3.19 
   3  -5  -4  107.58    3.46 
   3  -5  -4  105.87    3.41 
   3  -5   4  105.44    3.24 
   3  -5   4  105.27    2.64 
   3  -5   4  110.76    2.69 
  -3   5   4  111.39    3.39 
   3   5  -4  107.79    3.17 
  -3  -5  -4  109.77    3.48 
   3   5  -4  106.23    2.83 
   3   5   5   42.23    2.01 
   3  -5  -5   43.14    2.10 
  -3   5  -5   44.70    2.16 
  -3   5  -5   42.73    1.99 
  -3  -5   5   41.43    1.89 
   3  -5  -5   40.86    2.09 
   3   5  -5   44.35    1.95 
  -3   5   5   44.96    2.10 
   3  -5   5   44.70    1.41 
   3  -5   5   44.27    1.58 
  -3  -5  -5   43.29    2.13 
   3   5  -5   47.21    1.77 
   3  -5   5   42.37    1.98 
   3   5   6   24.37    1.62 
   3  -5  -6   24.58    1.71 
  -3  -5   6   23.60    1.54 
   3  -5  -6   23.21    1.65 
  -3   5  -6   25.59    1.60 
   3   5  -6   28.22    1.65 
   3  -5   6   24.75    1.03 
   3  -5   6   28.61    1.34 
  -3  -5  -6   26.03    1.75 
   3   5  -6   26.42    1.42 
   3  -5   6   27.49    1.65 
  -3   5   6   24.05    1.64 
   3   5   7   62.26    2.79 
  -3   5  -7   67.86    2.86 
  -3  -5   7   64.16    2.73 
   3  -5  -7   59.43    2.86 
   3  -5   7   62.59    2.31 
  -3  -5  -7   62.22    2.94 
   3  -5   7   61.89    2.73 
  -3   5   7   65.34    2.96 
   3  -5   7   64.53    1.86 
   3   5  -7   61.47    2.70 
   3   5   8   32.20    2.08 
  -3  -5   8   32.81    2.06 
  -3   5  -8   28.89    1.99 
   3  -5  -8   31.78    2.20 
   3  -5   8   29.83    1.99 
  -3   5   8   27.15    2.02 
   3   5  -8   30.44    1.96 
  -3  -5  -8   30.97    2.15 
   3  -5   8   28.55    1.62 
   3  -5   8   29.69    1.21 
  -3   5  -9    0.97    0.62 
  -3  -5   9    3.24    0.90 
   3  -5  -9    1.15    0.74 
   3   5   9    1.24    0.71 
   3   5  -9    1.61    0.72 
   3  -5   9    1.69    0.75 
   3  -5   9    1.91    0.67 
  -3   5   9    0.77    0.70 
  -3  -5  -9    1.67    0.78 
   3  -5 -10    2.86    1.09 
   3   5  10    2.43    0.91 
  -3  -5  10    2.23    0.84 
  -3   5 -10    3.35    0.98 
   3  -5  10    1.71    0.75 
   3  -5  10    3.28    0.95 
  -3  -5 -10    3.29    1.06 
  -3   5  10    1.34    0.91 
   3   5 -10    2.63    0.90 
  -3  -5  11   13.90    1.67 
   3  -5 -11   12.34    1.85 
   3   5  11   12.60    1.66 
  -3   5 -11   11.42    1.58 
   3   5 -11   15.28    1.73 
   3  -5  11   11.25    1.55 
   3  -5  11   15.05    1.49 
  -3  -5 -11   10.67    1.67 
  -3   5  11   13.65    1.79 
   3  -5 -12    5.40    1.44 
  -3  -5  12    3.69    1.14 
   3   5  12    4.88    1.29 
  -3   5 -12    5.11    1.32 
  -3   5  12    5.70    1.48 
   3   5 -12    5.89    1.39 
   3  -5  12    6.57    1.27 
  -3  -5 -12    3.51    1.18 
   3  -5  12    4.09    1.21 
  -3  -5  13    9.57    1.78 
   3  -5 -13    8.51    1.75 
   3   5  13    7.71    1.63 
  -3   5 -13    8.65    1.75 
   3  -5  13   12.16    1.61 
  -3   5  13    9.45    1.94 
  -3  -5 -13    6.44    1.62 
   3   5 -13    7.45    1.63 
   3  -5  13    8.53    1.65 
   3   5  14    2.70    1.26 
  -3  -5  14    2.28    1.13 
   3  -5 -14    2.37    1.22 
  -3   5 -14    2.96    1.15 
   3   5 -14    2.15    1.20 
   3  -5  14    3.37    1.27 
  -3  -5 -14    4.21    1.50 
  -3   5  14    0.76    1.09 
   3  -5  14    0.84    0.98 
  -3  -5  15    0.70    0.93 
   3   5  15    1.63    1.27 
   3  -5 -15   -0.32    1.10 
  -3   5 -15   -0.73    0.78 
  -3  -5 -15   -0.18    0.95 
   3   5 -15    0.47    0.95 
  -3   5  15   -0.09    1.38 
   3  -5  15    0.27    0.89 
  -3   5 -16    2.04    1.49 
  -3  -5  16    3.91    1.46 
   3   5  16    0.63    1.06 
   3  -5 -16    1.21    1.31 
  -3  -5 -16   -0.06    1.18 
   3  -5  16    3.56    1.55 
   3   5 -16    4.27    1.62 
  -3   6   0   60.66    1.85 
  -3   6   0   57.31    2.08 
  -3  -6   0   56.19    1.66 
   3  -6   0   60.86    2.15 
   3   6   0   59.03    1.62 
  -3  -6   0   60.55    2.09 
   3  -6   0   56.76    1.74 
   3   6   1   69.48    1.58 
   3  -6  -1   66.67    2.13 
   3  -6  -1   68.82    2.31 
  -3   6  -1   72.72    2.00 
  -3   6  -1   65.40    2.29 
   3   6   1   67.39    1.74 
   3   6   1   67.72    1.99 
  -3  -6   1   71.33    2.36 
   3   6   1   71.86    1.65 
  -3  -6   1   66.91    1.72 
   3  -6   1   68.34    1.80 
   3   6  -1   72.01    1.71 
  -3   6   1   76.57    2.39 
  -3  -6  -1   70.98    2.32 
   3  -6   1   68.44    2.35 
  -3  -6   2   51.02    1.33 
  -3   6  -2   50.58    1.97 
   3   6   2   51.18    1.58 
  -3  -6   2   48.50    1.93 
   3  -6  -2   49.76    1.89 
   3   6   2   49.56    1.53 
   3  -6  -2   49.16    1.96 
  -3   6  -2   50.48    1.43 
   3   6   2   48.41    1.76 
   3  -6   2   48.14    1.96 
  -3   6   2   50.52    1.92 
   3   6  -2   49.71    1.34 
   3  -6   2   48.58    1.33 
  -3  -6  -2   51.53    2.01 
   3  -6   2   50.38    1.69 
  -3   6  -3   71.69    2.55 
   3  -6  -3   66.61    2.50 
   3   6   3   70.49    2.38 
   3   6   3   65.20    2.05 
  -3   6  -3   67.43    1.50 
   3  -6  -3   67.14    2.47 
  -3  -6   3   67.30    2.39 
   3  -6   3   70.25    2.47 
  -3  -6  -3   66.95    2.52 
   3  -6   3   69.51    1.74 
   3  -6   3   71.53    2.05 
  -3   6   3   70.27    2.43 
   3   6  -3   69.55    1.84 
   3  -6  -4  157.46    4.64 
   3  -6  -4  160.17    4.63 
   3   6   4  161.89    4.01 
  -3   6  -4  168.36    4.73 
   3   6   4  164.58    4.48 
   3  -6   4  162.32    3.79 
   3   6  -4  165.29    3.80 
  -3  -6  -4  168.27    4.76 
   3  -6   4  161.72    3.61 
   3  -6   4  157.16    4.44 
  -3   6   4  162.36    4.51 
  -3  -6   5   58.89    2.37 
  -3   6  -5   61.78    2.46 
   3   6   5   56.45    2.44 
   3  -6  -5   62.67    2.66 
   3  -6  -5   58.17    2.60 
  -3   6  -5   59.85    2.64 
   3  -6   5   61.95    1.87 
   3   6  -5   60.48    2.38 
  -3  -6  -5   58.34    2.65 
   3  -6   5   65.48    2.55 
   3   6  -5   62.28    2.06 
   3  -6   5   62.84    1.84 
  -3   6   5   59.15    2.52 
   3  -6  -6   59.88    2.76 
  -3   6  -6   53.40    2.42 
   3   6   6   52.63    2.48 
  -3   6  -6   54.02    2.64 
  -3  -6   6   48.70    2.31 
  -3   6   6   60.96    2.68 
   3  -6   6   55.27    2.48 
   3  -6   6   55.80    1.91 
   3   6  -6   57.65    2.44 
   3  -6   6   56.91    1.73 
  -3  -6  -6   50.60    2.58 
  -3  -6   7   10.14    1.15 
   3   6   7   10.26    1.21 
  -3   6  -7    9.19    1.12 
   3  -6  -7   10.07    1.25 
   3  -6   7   12.22    0.78 
  -3   6   7   10.04    1.21 
   3   6  -7   11.16    1.18 
   3  -6   7   12.91    1.30 
  -3  -6  -7   13.36    1.45 
   3  -6   7   10.82    0.94 
   3   6   8    2.23    0.81 
  -3  -6   8    2.55    0.83 
   3  -6  -8    3.13    0.95 
  -3   6  -8    3.70    0.90 
   3  -6   8    2.12    0.79 
  -3  -6  -8    3.19    0.94 
   3  -6   8    4.88    0.80 
   3   6  -8    3.84    0.96 
  -3   6   8    1.24    0.69 
  -3   6  -9    7.18    1.28 
   3   6   9    8.67    1.32 
   3  -6  -9    7.90    1.47 
  -3  -6   9    8.07    1.21 
  -3  -6  -9    7.03    1.42 
   3  -6   9    6.32    0.94 
   3  -6   9    6.04    1.24 
  -3   6   9    7.11    1.38 
   3   6  -9    5.37    1.08 
  -3  -6  10    8.91    1.49 
   3   6  10   11.06    1.49 
  -3   6 -10   10.25    1.42 
   3  -6 -10    8.33    1.58 
   3   6 -10   12.72    1.62 
   3  -6  10    9.34    1.39 
   3  -6  10   10.27    1.21 
  -3  -6 -10    8.53    1.59 
  -3   6  10   10.18    1.50 
   3   6  11    5.48    1.31 
  -3  -6  11    3.91    1.06 
   3  -6 -11    3.21    1.13 
  -3   6 -11    4.07    1.16 
  -3  -6 -11    2.07    1.07 
   3  -6  11    5.11    1.06 
   3  -6  11    4.64    1.19 
   3   6 -11    3.30    1.05 
  -3   6  11    4.33    1.29 
  -3   6 -12   -0.10    0.64 
  -3  -6  12    0.44    0.71 
   3  -6 -12    0.39    0.84 
   3   6  12    0.46    0.81 
  -3  -6 -12   -0.21    0.72 
  -3   6  12    0.74    0.87 
   3   6 -12    0.12    0.85 
   3  -6  12   -0.96    0.59 
   3  -6  12   -0.17    0.66 
   3  -6 -13    5.08    1.67 
  -3  -6  13    5.77    1.44 
   3   6  13    2.85    1.30 
  -3   6 -13    3.88    1.23 
  -3  -6 -13    1.74    1.17 
   3  -6  13    3.60    1.21 
  -3   6  13    4.79    1.52 
   3   6 -13    4.48    1.29 
   3  -6 -14    5.09    1.61 
  -3   6 -14    4.13    1.29 
  -3  -6  14    3.37    1.24 
   3   6  14    5.28    1.55 
  -3   6  14    3.45    1.51 
  -3  -6 -14    3.68    1.31 
   3  -6  14    3.02    1.30 
   3   6 -14    3.46    1.41 
  -3  -6  15    3.40    1.36 
   3  -6 -15    2.12    1.33 
  -3   6 -15    5.03    1.51 
   3   6  15    2.84    1.34 
  -3   6  15    2.03    1.48 
  -3  -6 -15    0.57    1.14 
   3  -6  15    2.62    1.21 
   3   6 -15    1.94    1.07 
   3   6  16    2.24    1.39 
   3  -7   0   93.32    2.49 
   3  -7   0   92.90    2.96 
  -3   7   0   91.16    2.88 
  -3  -7   0   91.60    2.90 
   3   7   0   92.73    2.28 
  -3  -7   1   20.48    1.31 
   3  -7  -1   18.41    1.05 
  -3  -7   1   21.67    0.88 
  -3   7  -1   18.56    1.17 
  -3   7  -1   19.82    0.94 
   3   7   1   20.45    0.99 
   3  -7  -1   20.33    1.26 
   3   7   1   20.81    0.80 
   3   7   1   20.82    0.63 
   3  -7   1   20.92    0.87 
   3   7  -1   20.69    0.75 
   3  -7   1   17.07    1.22 
  -3   7   1   20.39    1.23 
  -3  -7  -1   21.69    1.28 
  -3  -7   2   69.35    1.66 
   3   7   2   66.17    1.82 
  -3   7  -2   66.47    1.76 
  -3  -7   2   65.91    1.61 
  -3  -7   2   68.37    2.44 
  -3  -7   2   66.77    1.61 
   3   7   2   64.17    1.92 
   3   7   2   64.69    2.14 
  -3   7  -2   65.32    2.37 
   3  -7  -2   65.40    2.30 
   3  -7  -2   66.55    2.44 
  -3  -7  -2   63.81    2.45 
   3  -7   2   68.17    2.48 
   3  -7   2   64.15    1.66 
  -3   7   2   61.03    2.27 
   3   7  -2   64.61    1.61 
   3   7   3   10.40    0.92 
  -3   7  -3   12.62    1.07 
   3   7   3   10.43    0.77 
   3   7   3   10.33    0.78 
  -3  -7   3    9.23    0.93 
   3  -7  -3   11.34    1.05 
   3  -7  -3    9.50    0.96 
   3  -7   3   11.65    1.04 
   3  -7   3   10.74    0.80 
   3   7  -3   11.39    0.61 
  -3  -7  -3   10.74    1.10 
   3  -7   3   12.11    0.56 
  -3   7   3    9.92    0.92 
   3   7   4   21.09    1.35 
   3  -7  -4   19.86    1.38 
   3  -7  -4   20.02    1.46 
  -3  -7   4   19.33    1.33 
  -3   7  -4   22.41    1.47 
   3  -7   4   20.21    1.40 
   3   7  -4   21.24    0.95 
  -3  -7  -4   21.06    1.50 
  -3   7   4   22.33    1.41 
   3  -7   4   21.03    0.84 
   3  -7   4   20.71    1.05 
  -3  -7   5   14.66    1.22 
   3  -7  -5   16.52    1.41 
  -3   7  -5   17.17    1.46 
   3   7   5   14.60    1.25 
   3  -7   5   14.52    0.90 
  -3   7   5   16.66    1.34 
  -3  -7  -5   16.84    1.47 
   3   7  -5   16.72    0.97 
   3  -7   5   16.58    0.85 
   3  -7   5   17.22    1.33 
  -3  -7   6   54.07    2.43 
   3  -7  -6   48.50    2.57 
  -3   7  -6   51.47    2.37 
   3   7   6   54.14    2.52 
  -3   7  -6   49.27    2.55 
  -3   7   6   49.96    2.43 
  -3  -7  -6   47.28    2.55 
   3  -7   6   48.98    1.71 
   3  -7   6   47.98    2.34 
   3   7  -6   56.25    2.43 
   3  -7   6   49.59    1.70 
  -3  -7   7    4.99    0.95 
   3  -7  -7    3.42    0.96 
  -3   7  -7    2.55    0.77 
   3   7   7    3.77    0.89 
  -3  -7  -7    5.03    1.15 
   3  -7   7    5.74    0.73 
   3  -7   7    6.09    1.09 
   3  -7   7    5.47    0.64 
  -3   7   7    4.22    0.98 
   3   7  -7    4.60    0.90 
  -3  -7   8    9.26    1.27 
  -3   7  -8    9.55    1.28 
   3   7   8    9.43    1.28 
   3  -7  -8    8.29    1.45 
   3  -7   8    7.51    1.28 
  -3   7   8   11.96    1.40 
   3  -7   8   12.52    1.04 
  -3  -7  -8    7.91    1.39 
   3   7  -8   11.65    1.36 
   3  -7  -9   12.71    1.62 
  -3   7  -9   15.08    1.55 
  -3  -7   9   14.33    1.55 
   3   7   9   11.50    1.47 
  -3   7   9   11.66    1.51 
  -3  -7  -9   10.89    1.52 
   3   7  -9   14.42    1.57 
   3  -7   9   10.39    1.11 
   3  -7   9    9.20    1.34 
   3   7  10   25.14    2.24 
  -3   7 -10   26.94    2.14 
  -3  -7  10   26.37    2.09 
   3  -7 -10   22.61    2.27 
   3   7 -10   22.22    1.98 
  -3  -7 -10   22.39    2.19 
   3  -7  10   24.59    2.08 
  -3   7  10   23.61    2.14 
   3  -7  10   23.97    1.63 
  -3   7 -11    2.69    0.99 
  -3  -7  11    2.60    0.96 
   3   7  11    3.13    1.15 
   3  -7 -11    2.94    1.17 
   3   7 -11    3.08    1.00 
   3  -7  11    3.20    1.13 
  -3   7  11    5.39    1.44 
  -3  -7 -11    5.04    1.45 
  -3  -7  12    1.64    0.96 
   3   7  12    1.68    0.95 
  -3   7 -12    0.58    0.77 
   3  -7 -12    0.97    1.04 
  -3  -7 -12   -0.38    0.85 
   3  -7  12    1.41    0.87 
   3   7 -12    1.42    0.99 
  -3   7  12    0.65    0.94 
  -3  -7  13    0.72    0.78 
   3  -7 -13    1.55    1.05 
  -3   7 -13    1.07    1.07 
   3   7  13    0.25    0.99 
   3   7 -13    0.41    0.76 
  -3   7  13    0.12    0.88 
  -3  -7 -13    1.01    1.01 
   3  -7  13   -0.42    0.83 
  -3   7 -14   10.58    2.02 
  -3  -7  14   16.46    2.05 
   3   7  14   15.02    2.27 
   3  -7 -14   13.01    2.46 
   3   7 -14   16.17    2.12 
   3  -7  14   15.34    2.18 
  -3   7  14   13.07    2.34 
  -3  -7 -14   14.04    2.50 
  -3   7 -15    1.53    1.13 
  -3  -7  15    1.39    1.00 
   3   7  15    0.82    1.06 
   3  -7 -15    3.21    1.57 
   3  -7  15    1.96    1.13 
  -3  -7 -15    2.94    1.46 
   3   7 -15    0.29    0.93 
   3   8   0    5.24    0.48 
  -3  -8   0    4.21    0.79 
   3  -8   0    4.71    0.54 
  -3   8   0    4.64    0.62 
   3  -8   0    4.59    0.81 
   3   8   1  184.95    4.30 
   3  -8  -1  189.13    5.03 
   3   8   1  188.29    4.00 
  -3   8  -1  190.26    4.30 
   3   8   1  191.42    3.85 
   3  -8  -1  194.86    4.61 
  -3  -8   1  187.27    5.02 
   3   8   1  188.49    4.05 
  -3  -8  -1  184.42    4.97 
   3   8  -1  192.47    3.87 
   3  -8   1  188.26    4.13 
   3  -8   1  183.91    5.07 
   3   8   2    2.82    0.38 
   3  -8  -2    4.27    0.72 
   3   8   2    2.91    0.45 
   3  -8  -2    3.81    0.79 
  -3   8  -2    3.74    0.40 
   3   8   2    3.21    0.59 
  -3  -8   2    2.86    0.31 
  -3  -8   2    2.55    0.38 
  -3  -8   2    2.85    0.68 
   3   8  -2    3.26    0.31 
   3  -8   2    1.63    0.62 
  -3   8   2    3.28    0.64 
  -3  -8  -2    2.76    0.69 
   3  -8   2    3.23    0.37 
  -3   8  -3   21.92    1.42 
  -3  -8   3   23.11    0.79 
   3  -8  -3   20.81    1.38 
   3  -8  -3   22.20    1.53 
   3   8   3   20.74    1.29 
  -3  -8   3   21.52    0.75 
  -3  -8   3   23.02    1.48 
   3   8   3   21.86    1.09 
   3  -8   3   24.33    1.56 
   3   8  -3   22.60    0.80 
   3  -8   3   21.59    0.77 
  -3  -8  -3   23.75    1.58 
  -3   8   3   23.24    1.36 
   3  -8   3   22.54    1.21 
  -3  -8   4   11.94    1.13 
   3  -8  -4   11.58    1.25 
   3   8   4   11.31    1.08 
   3   8   4   11.11    0.93 
  -3   8  -4    9.47    1.10 
  -3  -8  -4   13.24    1.26 
  -3   8   4   11.43    1.07 
   3  -8   4   10.93    1.12 
   3  -8   4   10.20    0.53 
   3  -8   4    9.70    0.86 
   3   8  -4   11.11    0.62 
   3  -8  -5   68.66    3.04 
   3   8   5   67.19    2.59 
  -3  -8   5   64.62    2.77 
   3   8   5   69.13    2.80 
  -3   8  -5   73.17    3.02 
  -3   8   5   62.88    2.66 
  -3  -8  -5   65.72    3.00 
   3  -8   5   62.89    2.13 
   3  -8   5   63.77    2.80 
   3  -8   5   69.11    1.82 
   3   8   6   16.43    1.38 
   3  -8  -6   14.20    1.47 
  -3  -8   6   17.22    1.45 
   3   8   6   15.15    1.40 
  -3   8  -6   17.36    1.52 
   3  -8   6   16.51    0.90 
   3  -8   6   13.10    1.40 
  -3  -8  -6   14.52    1.51 
   3  -8   6   17.14    1.05 
  -3   8   6   13.22    1.36 
   3  -8  -7    1.02    0.69 
  -3  -8   7    1.08    0.61 
   3   8   7    1.49    0.70 
  -3  -8  -7    0.70    0.62 
   3  -8   7    1.29    0.44 
  -3   8   7    1.64    0.70 
   3  -8   7    1.18    0.65 
   3   8   8   25.50    2.00 
  -3  -8   8   26.60    1.90 
  -3   8  -8   23.45    1.81 
   3  -8  -8   20.89    1.97 
  -3   8   8   25.67    1.98 
  -3  -8  -8   24.56    2.17 
   3   8  -8   22.28    1.76 
   3  -8   8   23.18    1.85 
  -3  -8   9   63.82    3.22 
   3  -8  -9   68.91    3.71 
  -3   8  -9   70.95    3.33 
   3   8   9   64.59    3.37 
   3   8  -9   68.00    3.27 
  -3  -8  -9   67.04    3.65 
   3  -8   9   69.15    3.34 
  -3   8   9   73.16    3.60 
  -3  -8  10    6.75    1.29 
   3   8  10    6.23    1.34 
   3  -8 -10    6.38    1.49 
  -3   8 -10    6.96    1.41 
   3  -8  10    5.18    1.27 
   3   8 -10    5.54    1.24 
  -3   8  10    6.60    1.43 
  -3  -8 -10    6.07    1.44 
   3  -8 -11    5.14    1.41 
   3   8  11    9.32    1.67 
  -3  -8  11    7.42    1.42 
  -3   8 -11    7.60    1.49 
  -3   8  11    7.43    1.55 
   3   8 -11    7.23    1.41 
   3  -8  11    7.73    1.52 
  -3  -8 -11    6.70    1.61 
  -3   8 -12    4.11    1.17 
   3  -8 -12    2.78    1.25 
   3   8  12    5.03    1.45 
  -3  -8  12    2.55    1.05 
   3   8 -12    4.65    1.35 
  -3   8  12    4.59    1.43 
   3  -8  12    2.72    1.08 
  -3  -8 -12    3.82    1.41 
   3  -8 -13    3.12    1.36 
  -3  -8  13    3.40    1.26 
   3   8  13    3.41    1.37 
  -3   8 -13    1.31    0.95 
   3   8  13    2.49    1.19 
  -3   8  13    0.95    1.09 
   3   8 -13    3.01    1.28 
  -3  -8 -13    3.29    1.35 
   3  -8  13    5.75    1.43 
   3   8  14   -0.13    0.96 
  -3   8 -14   -0.12    0.92 
   3   8  14    1.74    1.31 
   3  -8 -14    0.80    1.20 
  -3  -8  14    0.48    0.95 
   3   8 -14    1.20    0.92 
  -3  -8 -14    0.67    1.21 
   3  -8  14    1.00    1.07 
  -3   8  14    1.28    1.31 
  -3   8 -15   -0.37    1.19 
  -3  -8  15    1.73    1.06 
   3   8  15    4.64    1.67 
   3  -8 -15    4.41    1.75 
   3   8  15    2.46    1.29 
   3  -8  15    3.12    1.45 
  -3  -8 -15    1.98    1.45 
   3   8 -15    1.82    1.16 
   3   9   0   32.29    1.15 
  -3  -9   0   31.86    1.76 
   3  -9   0   33.67    1.85 
   3  -9   0   31.39    1.34 
  -3   9   0   33.68    1.44 
  -3   9   0   30.95    1.65 
   3   9   1   11.14    0.78 
   3  -9  -1    9.80    1.08 
   3  -9  -1   10.76    0.89 
  -3  -9   1   11.69    1.14 
  -3   9  -1   11.84    0.78 
   3   9   1   10.15    0.60 
   3   9   1   10.58    0.47 
  -3   9  -1   11.64    1.01 
   3   9   1    9.56    0.56 
   3  -9   1   11.10    0.69 
  -3  -9  -1    9.44    1.13 
   3   9  -1   10.53    0.52 
   3  -9   1   10.37    1.21 
  -3   9  -2   68.46    2.62 
  -3   9  -2   74.65    1.91 
   3   9   2   74.94    2.39 
  -3  -9   2   76.27    1.69 
   3   9   2   75.20    1.96 
   3  -9  -2   76.81    2.64 
   3  -9  -2   69.59    2.82 
  -3  -9   2   71.84    2.87 
   3  -9   2   74.14    1.85 
   3   9  -2   74.50    1.66 
   3  -9   2   74.85    2.91 
  -3  -9  -2   70.22    2.86 
  -3  -9   3   11.66    1.20 
  -3  -9   3   14.05    0.78 
   3  -9  -3   14.46    1.34 
   3   9   3   13.59    0.84 
   3   9   3   13.07    1.09 
  -3  -9  -3   14.30    1.32 
   3  -9   3   13.41    0.58 
   3  -9   3   14.27    1.31 
  -3   9   3   15.52    1.19 
  -3   9  -4   16.09    1.38 
  -3  -9   4   19.24    0.77 
   3   9   4   21.12    1.45 
   3   9   4   22.86    1.25 
  -3  -9   4   20.57    0.76 
  -3  -9   4   20.96    1.56 
   3  -9  -4   19.61    1.66 
   3  -9   4   20.99    1.27 
  -3   9   4   21.22    1.43 
  -3  -9  -4   18.67    1.64 
   3  -9   4   19.14    1.52 
   3  -9  -5    5.35    1.07 
   3   9   5    4.24    0.89 
   3   9   5    4.84    0.83 
  -3   9  -5    6.03    1.08 
  -3  -9   5    6.05    1.06 
   3  -9   5    4.87    0.76 
   3  -9   5    5.08    1.00 
  -3  -9  -5    5.11    1.07 
  -3   9   5    4.81    0.89 
   3   9   6   20.74    1.56 
  -3  -9   6   25.25    1.81 
   3   9   6   26.60    1.87 
   3  -9  -6   23.83    1.95 
  -3   9  -6   23.29    1.85 
  -3   9   6   22.52    1.69 
   3  -9   6   23.05    1.78 
   3  -9   6   23.67    1.32 
  -3  -9  -6   21.32    1.90 
   3   9   7    6.26    1.12 
  -3  -9   7    6.29    1.14 
   3   9   7    6.15    1.22 
   3  -9  -7    5.78    1.28 
   3  -9   7    3.52    1.04 
  -3   9   7    4.77    1.06 
  -3  -9  -7    3.17    0.98 
  -3  -9   8    4.96    1.11 
   3  -9  -8    7.29    1.48 
   3   9   8    8.74    1.34 
   3   9   8    5.50    1.11 
  -3  -9  -8    4.65    1.32 
   3  -9   8    5.67    1.15 
  -3   9   8    3.24    0.96 
  -3  -9   9    5.25    1.16 
  -3   9  -9    5.97    1.18 
   3   9   9    4.59    1.18 
   3  -9  -9    3.68    1.22 
   3   9   9    4.84    1.17 
   3  -9   9    4.37    1.08 
  -3  -9  -9    4.76    1.36 
  -3   9   9    4.49    1.13 
   3  -9 -10   38.00    2.94 
  -3   9 -10   39.41    2.62 
   3   9  10   40.84    2.82 
  -3  -9  10   41.18    2.70 
   3   9  10   30.25    2.51 
   3   9 -10   37.65    2.60 
  -3  -9 -10   48.75    3.26 
  -3   9  10   39.38    2.76 
   3  -9  10   46.40    2.90 
   3   9  11    2.70    1.17 
   3   9  11    0.79    0.88 
   3  -9 -11    0.66    0.82 
  -3  -9  11    0.88    0.71 
  -3   9 -11    1.72    0.92 
   3  -9  11    1.42    0.85 
  -3  -9 -11    2.07    1.13 
   3   9 -11    1.13    0.84 
  -3   9  11    2.47    1.12 
  -3   9 -12    2.69    1.03 
  -3  -9  12    2.87    1.02 
   3  -9 -12    1.80    1.17 
   3   9  12    3.36    1.30 
   3   9  12    2.20    1.18 
   3  -9  12    4.06    1.20 
   3   9 -12    1.84    0.99 
  -3   9  12    0.71    0.99 
  -3  -9 -12    2.54    1.26 
   3  -9 -13    4.04    1.50 
  -3  -9  13    5.81    1.46 
  -3   9 -13    3.81    1.27 
   3   9  13    5.37    1.72 
   3   9  13    4.21    1.57 
  -3  -9 -13    3.68    1.47 
   3   9 -13    4.77    1.39 
   3  -9  13    4.11    1.36 
  -3   9  13    3.62    1.47 
   3   9  14   -0.50    1.15 
   3  -9 -14    0.91    1.04 
  -3  -9  14   -0.05    0.82 
  -3   9 -14    0.85    1.17 
   3   9  14    1.08    1.17 
   3   9 -14    0.93    0.92 
  -3   9  14    0.17    1.19 
  -3  -9 -14    1.09    1.32 
   3  -9  14    1.41    1.05 
   3   9  15    0.72    1.03 
  -3 -10   0    9.84    1.15 
  -3  10   0   10.74    0.89 
   3  10   0    9.66    0.63 
  -3  10   0    8.52    0.99 
   3 -10   0   10.02    1.27 
   3  10   1   19.17    1.00 
  -3  10  -1   18.36    0.97 
  -3 -10   1   19.44    1.52 
   3 -10  -1   18.84    1.56 
   3  10   1   17.88    0.75 
  -3  10  -1   20.74    1.37 
   3  10   1   17.99    0.72 
  -3  10   1   19.57    1.39 
  -3  10   1   17.41    1.17 
  -3 -10  -1   17.15    1.49 
   3 -10   1   16.35    1.45 
   3 -10  -2   24.25    1.69 
   3  10   2   21.94    0.94 
  -3  10  -2   21.72    0.84 
  -3  10  -2   21.47    1.43 
   3  10   2   21.54    1.23 
  -3 -10   2   25.30    1.73 
   3 -10   2   20.78    1.69 
  -3  10   2   22.43    1.47 
  -3 -10  -2   18.82    1.53 
   3  10   3    8.81    0.70 
  -3 -10   3    7.49    1.10 
  -3  10  -3    9.02    1.06 
   3 -10  -3   10.27    1.25 
   3  10   3    7.62    0.95 
   3 -10   3    8.30    1.26 
  -3 -10  -3    5.83    1.09 
  -3 -10   4    9.79    1.22 
   3  10   4   10.92    1.12 
   3  10   4   12.19    0.95 
   3 -10  -4   10.11    1.30 
  -3  10   4   10.82    1.15 
   3 -10   4   13.41    1.47 
   3 -10   4   12.75    1.18 
  -3 -10  -4   12.29    1.37 
  -3 -10   5   10.92    1.31 
   3 -10  -5   13.51    1.52 
   3  10   5   12.98    1.12 
   3  10   5   14.28    1.35 
  -3 -10   5   12.62    0.66 
   3 -10   5   12.31    1.39 
  -3 -10  -5    9.18    1.30 
   3 -10   5   13.76    1.14 
  -3  10   5   10.12    1.12 
   3  10   6   13.62    1.46 
  -3 -10   6   10.18    1.30 
  -3  10  -6   11.40    1.38 
  -3 -10   6   10.96    0.50 
   3  10   6   12.14    1.25 
   3 -10  -6   13.71    1.57 
  -3 -10  -6   12.11    1.51 
  -3  10   6   12.15    1.26 
   3 -10   6   12.31    1.45 
   3  10   7    3.56    0.93 
   3  10   7    0.92    0.78 
  -3 -10   7    2.28    0.89 
   3 -10  -7    3.13    1.02 
   3 -10   7    2.87    1.00 
  -3  10   7    2.87    0.95 
  -3 -10  -7    2.09    0.92 
   3 -10  -8   16.06    1.95 
  -3 -10   8   12.83    1.54 
   3  10   8   14.53    1.67 
   3  10   8   19.44    1.83 
  -3 -10  -8   15.97    1.98 
  -3  10   8   18.84    1.75 
   3 -10   8   13.96    1.60 
   3  10   9   20.95    2.11 
   3 -10  -9   20.82    2.18 
   3  10   9   17.41    1.83 
  -3 -10   9   14.92    1.70 
  -3  10   9   22.71    2.08 
   3 -10   9   18.01    1.88 
  -3 -10  -9   16.53    2.07 
  -3 -10  10    0.93    0.84 
   3  10  10    0.63    0.85 
   3  10  10    1.73    1.08 
   3 -10 -10   -0.53    0.69 
   3 -10  10    2.02    0.93 
  -3  10  10    2.24    1.11 
  -3 -10 -10    0.87    0.96 
   3  10  11    4.89    1.41 
  -3 -10  11    6.88    1.45 
   3 -10 -11    8.92    1.91 
   3  10  11    7.14    1.58 
   3 -10  11    8.15    1.64 
  -3 -10 -11    6.08    1.68 
  -3  10  11    7.29    1.61 
   3 -10 -12    0.93    1.03 
   3  10  12    2.55    1.29 
   3  10  12    0.08    0.93 
  -3  10 -12    0.57    0.92 
  -3 -10  12    1.88    1.05 
  -3 -10 -12    1.03    1.02 
   3 -10  12    1.34    1.02 
  -3  10  12    0.91    1.16 
   3  10  13    0.15    1.00 
   3  10  13    1.28    1.27 
  -3 -10  13   -0.64    0.68 
   3 -10 -13   -0.16    1.06 
  -3  10 -13    0.07    0.85 
   3  10 -13    1.28    0.97 
   3 -10  13    1.04    0.89 
  -3  10  13   -1.28    1.08 
  -3 -10 -13   -0.63    0.93 
   3  10  14    3.10    1.77 
  -3  10 -14    3.38    1.35 
   3 -10 -14    1.75    1.42 
  -3 -10  14    5.15    1.52 
   3  10  14    3.67    1.50 
   3 -10  14    4.42    1.42 
  -3  10  14    5.17    1.73 
  -3 -10 -14    5.60    1.97 
   3  10 -14    2.03    1.18 
  -3  11   0    2.21    0.71 
   3 -11   0    2.78    0.86 
  -3  11   0    1.35    0.47 
  -3 -11   0    2.15    0.79 
  -3 -11   1   39.43    2.20 
   3  11   1   35.44    1.42 
   3 -11  -1   35.50    2.13 
   3  11   1   36.64    1.00 
  -3  11  -1   36.96    1.90 
  -3  11   1   37.61    1.98 
  -3 -11  -1   35.61    2.09 
  -3  11   1   37.64    1.71 
   3 -11   1   33.79    2.18 
   3 -11  -2   12.69    1.40 
  -3 -11   2   16.17    1.60 
  -3  11  -2   16.92    1.32 
   3  11   2   16.05    1.09 
  -3  11  -2   15.79    0.64 
  -3 -11  -2   15.62    1.51 
   3 -11   2   14.03    1.58 
  -3  11   2   16.47    1.37 
  -3  11  -3    4.32    0.88 
  -3 -11   3    3.93    0.98 
   3 -11  -3    1.87    0.83 
   3  11   3    3.13    0.71 
   3 -11   3    5.51    1.10 
  -3 -11  -3    4.28    1.02 
  -3  11   3    4.05    0.85 
   3 -11  -4   17.61    1.73 
  -3 -11   4   21.51    1.84 
  -3  11  -4   20.38    1.64 
   3  11   4   20.62    1.49 
  -3 -11  -4   21.54    1.90 
   3 -11   4   21.63    1.79 
  -3 -11   5   27.48    2.00 
   3 -11  -5   27.00    2.13 
   3  11   5   27.23    1.85 
  -3  11  -5   27.31    2.02 
   3 -11   5   28.95    2.12 
  -3 -11  -5   30.83    2.31 
  -3  11   5   27.85    1.83 
   3  11   6   29.03    2.04 
  -3 -11   6   31.57    2.19 
   3 -11  -6   31.93    2.41 
  -3  11   6   33.22    2.06 
  -3 -11  -6   26.85    2.23 
   3 -11   6   34.43    2.30 
  -3 -11   7    4.63    1.13 
   3  11   7    6.53    1.27 
   3 -11  -7    6.77    1.45 
   3 -11   7    6.27    1.26 
  -3  11   7    8.01    1.29 
  -3 -11  -7    6.37    1.41 
   3  11   8   12.15    1.58 
   3 -11  -8   15.32    1.97 
  -3 -11   8   12.88    1.61 
  -3 -11  -8   14.79    1.88 
   3 -11   8   14.28    1.69 
  -3  11   8   14.48    1.68 
   3 -11  -9    2.00    1.09 
  -3 -11   9    2.82    1.01 
   3  11   9    3.78    1.24 
  -3  11   9    3.97    1.19 
   3 -11   9    1.54    0.85 
  -3 -11  -9    3.77    1.26 
   3 -11 -10    0.86    0.90 
   3  11  10    2.17    1.13 
  -3 -11  10    3.15    1.08 
   3 -11  10   -0.29    0.65 
  -3 -11 -10   -0.02    0.82 
  -3  11  10    0.38    0.83 
   3 -11 -11    4.30    1.42 
   3  11  11    5.68    1.56 
  -3 -11  11    2.45    1.00 
  -3 -11 -11    0.03    0.82 
   3 -11  11    2.10    1.04 
  -3  11  11    3.17    1.31 
  -3 -11  12    0.90    0.89 
   3  11  12    1.32    1.22 
   3 -11 -12   -0.86    0.95 
  -3 -11 -12    1.54    1.38 
   3 -11  12   -0.06    0.93 
  -3  11  12   -0.46    1.06 
   3  11  13    0.75    1.25 
   3 -11 -13   -0.10    1.32 
  -3 -11  13    0.67    0.94 
  -3  11  13    1.75    1.36 
   3 -11  13   -0.23    0.90 
  -3 -11 -13    1.26    1.42 
  -3  12   0    8.43    1.05 
   3 -12   0    9.39    1.33 
  -3 -12   0    8.82    1.36 
  -3 -12   1   11.12    1.49 
   3 -12  -1    9.41    1.30 
  -3  12  -1    8.56    1.04 
  -3 -12  -1    7.66    1.32 
  -3  12   1   11.01    1.19 
  -3  12   1   10.35    1.05 
   3 -12   1    9.91    1.52 
  -3 -12   2    6.28    1.22 
  -3  12  -2    8.85    1.11 
   3 -12  -2    8.66    1.27 
  -3  12   2    7.09    1.09 
   3 -12   2    8.59    1.30 
  -3 -12  -2   10.16    1.35 
  -3  12   2    7.68    1.03 
   3  12   3   26.78    1.57 
  -3  12  -3   25.76    1.78 
   3 -12  -3   22.86    1.96 
  -3 -12   3   23.70    2.01 
  -3 -12  -3   25.94    2.04 
   3 -12   3   24.10    1.95 
  -3  12   3   28.01    1.81 
   3 -12  -4   11.79    1.55 
  -3  12  -4   15.50    1.51 
   3  12   4   14.31    1.30 
  -3 -12   4   13.79    1.63 
   3 -12   4   15.47    1.64 
  -3  12   4   11.83    1.30 
  -3 -12  -4   16.36    1.78 
   3 -12  -5    4.90    1.22 
   3  12   5    5.19    1.05 
  -3  12  -5    2.97    0.89 
  -3 -12   5    3.54    1.09 
  -3 -12  -5    3.14    1.05 
   3 -12   5    4.18    1.09 
  -3  12  -6    3.75    1.12 
   3  12   6    3.92    1.03 
   3 -12  -6    5.46    1.30 
  -3 -12   6    4.67    1.15 
  -3  12   6    3.31    0.93 
   3 -12   6    3.19    1.05 
  -3 -12  -6    0.57    0.76 
  -3 -12   7   10.22    1.47 
   3  12   7   14.23    1.64 
   3 -12  -7   13.48    1.91 
  -3 -12  -7    8.30    1.66 
  -3  12   7   11.07    1.44 
   3 -12   7    9.91    1.50 
  -3 -12   8    3.11    1.10 
   3 -12  -8    4.26    1.32 
   3  12   8    3.34    1.12 
  -3  12   8    3.28    1.12 
   3 -12   8    2.70    1.03 
  -3 -12  -8    2.90    1.27 
   3 -12  -9   12.44    2.17 
   3  12   9   12.05    1.76 
  -3 -12   9   15.09    1.83 
  -3  12   9   13.09    1.78 
   3 -12   9   13.43    1.93 
  -3 -12  -9   13.81    2.02 
   3 -12 -10   10.08    2.01 
  -3 -12  10    6.64    1.44 
   3  12  10    7.36    1.57 
  -3  12  10    8.26    1.65 
   3 -12  10    8.55    1.69 
  -3 -12 -10    5.55    1.53 
   3 -12 -11   -1.13    0.73 
   3  12  11    1.79    1.26 
  -3 -12  11    0.75    0.84 
   3 -12  11    0.26    0.85 
  -3 -12 -11    1.38    1.11 
  -3  12  11   -0.25    0.84 
  -3 -12  12    1.61    1.12 
   3  12  12    2.71    1.26 
   3 -12 -12   -0.36    1.17 
  -3 -12 -12   -0.21    1.17 
  -3  12  12    3.54    1.55 
   3 -12  12    2.19    1.07 
  -3 -12  13    9.11    1.93 
   3 -12 -13    7.39    2.04 
   3  12  13   10.35    2.14 
  -3  12  13    4.42    1.57 
  -3 -13   0   22.37    1.88 
   3 -13   0   26.19    1.99 
  -3  13   0   21.94    1.57 
   3 -13  -1   10.66    1.43 
  -3 -13   1    8.21    1.37 
  -3  13  -1    9.00    1.14 
  -3  13   1    9.92    1.24 
   3 -13   1    9.98    1.41 
  -3 -13  -1    8.49    1.33 
  -3 -13   2   59.88    3.09 
   3 -13  -2   61.33    3.17 
  -3  13  -2   53.28    2.59 
   3 -13   2   50.59    2.88 
  -3  13   2   56.45    2.62 
  -3 -13  -2   62.22    3.14 
  -3 -13   3   11.59    1.63 
   3 -13  -3    8.27    1.48 
   3 -13   3   10.75    1.52 
  -3 -13  -3   11.86    1.56 
  -3  13   3   11.64    1.36 
   3 -13  -4    7.38    1.43 
  -3 -13   4    7.66    1.38 
  -3 -13  -4    9.45    1.62 
  -3  13   4   11.18    1.32 
   3 -13   4    9.91    1.59 
  -3 -13   5    3.51    1.15 
   3 -13  -5    4.59    1.23 
  -3 -13  -5    3.71    1.11 
   3 -13   5    2.55    1.00 
  -3  13   5    2.79    0.94 
  -3 -13   6   13.86    1.77 
   3  13   6   16.28    1.69 
   3 -13  -6   11.78    1.83 
  -3 -13  -6   13.44    1.87 
   3 -13   6   11.18    1.74 
   3 -13  -7    3.67    1.29 
  -3 -13   7    6.03    1.38 
   3  13   7    4.42    1.15 
  -3 -13  -7    5.39    1.45 
  -3  13   7    6.61    1.25 
   3 -13   7    5.52    1.35 
   3  13   8   13.05    1.80 
  -3 -13   8   10.09    1.70 
   3 -13  -8   12.32    2.12 
  -3 -13  -8   15.58    2.19 
   3 -13   8   10.23    1.78 
  -3  13   8   12.59    1.65 
   3 -13  -9   14.02    2.39 
   3  13   9   15.54    1.88 
  -3 -13   9   15.42    1.89 
  -3  13   9   13.04    1.78 
  -3 -13  -9   14.63    2.19 
   3 -13   9   11.44    1.77 
   3 -13 -10    1.06    1.22 
  -3 -13  10    2.54    1.10 
   3  13  10    2.41    1.27 
   3 -13  10    3.25    1.29 
  -3 -13 -10    3.59    1.38 
  -3  13  10    0.35    1.00 
   3  13  11    0.42    1.13 
  -3 -13  11    1.81    1.02 
   3 -13 -11    1.06    1.30 
   3 -13  11   -0.38    0.94 
  -3 -13 -11   -0.47    1.07 
  -3  13  11    0.46    1.27 
   3  13  12   11.44    2.14 
  -3 -13  12    9.19    1.82 
   3 -13 -12    9.22    2.26 
   3 -13  12    6.99    1.74 
  -3 -13 -12    4.94    1.81 
  -3  13  12   10.57    2.18 
  -3 -14   0   11.32    1.53 
   3 -14   0    9.40    1.44 
  -3 -14   1    5.04    1.32 
   3 -14  -1    3.79    1.09 
  -3 -14  -1    4.89    1.15 
   3 -14   1    6.47    1.29 
  -3 -14   2    3.60    1.21 
   3 -14  -2    5.25    1.25 
  -3 -14  -2    4.26    1.12 
   3 -14   2    3.54    1.08 
  -3 -14   3   14.84    1.74 
   3 -14  -3   17.90    2.01 
   3 -14   3   20.99    2.00 
  -3 -14  -3   17.39    2.02 
   3 -14  -4   -0.15    0.75 
  -3 -14   4    1.42    0.96 
   3 -14   4    0.71    0.85 
  -3 -14  -4   -0.87    0.59 
  -3 -14   5   16.61    1.86 
   3 -14  -5   16.59    2.10 
  -3 -14  -5   19.57    2.23 
   3 -14   5   16.39    1.92 
   3 -14  -6    1.25    0.99 
  -3 -14   6    1.25    0.97 
  -3 -14  -6    0.66    0.88 
   3 -14   6    0.91    0.99 
  -3 -14   7    1.46    0.91 
   3 -14  -7    1.60    1.00 
  -3 -14  -7    1.09    1.03 
   3 -14   7    0.57    0.87 
  -3 -14   8    8.48    1.69 
   3 -14  -8   10.92    2.15 
   3 -14   8    9.59    1.77 
  -3 -14  -8    7.49    1.80 
   3 -14  -9    1.51    1.12 
   3  14   9    1.96    1.11 
  -3 -14   9    2.14    1.03 
   3 -14   9    2.33    1.19 
  -3 -14  -9    0.40    0.96 
   3 -14 -10    2.13    1.33 
   3  14  10    4.38    1.47 
  -3 -14  10    1.11    1.12 
   3 -14  10    3.97    1.33 
  -3 -14 -10    1.49    1.17 
  -3 -14  11    9.08    1.85 
   3  14  11    6.19    1.69 
   3 -14 -11   12.01    2.56 
   3 -14  11    7.75    1.77 
  -3 -14 -11    7.53    2.16 
   3 -15   0    5.87    1.37 
  -3 -15   0    5.35    1.33 
   3 -15  -1    2.15    0.97 
  -3 -15   1    2.58    1.02 
   3 -15   1    2.09    1.00 
  -3 -15  -1    1.51    0.96 
  -3 -15   2   39.44    2.72 
   3 -15  -2   36.94    2.79 
   3 -15   2   34.30    2.58 
  -3 -15  -2   34.50    2.65 
  -3 -15   3    3.69    1.15 
   3 -15  -3    5.55    1.36 
   3 -15   3    2.34    1.09 
  -3 -15  -3    6.76    1.57 
   3 -15  -4    8.45    1.70 
  -3 -15   4    8.61    1.65 
   3 -15   4    7.72    1.49 
  -3 -15  -4    8.03    1.70 
   3 -15  -5    0.29    0.90 
  -3 -15   5    0.48    0.95 
   3 -15   5   -0.27    0.92 
  -3 -15  -5    0.23    0.94 
   3 -15  -6    4.45    1.50 
  -3 -15   6    7.16    1.65 
  -3 -15  -6    8.53    1.82 
   3 -15   6    8.11    1.61 
  -3 -15   7    0.55    0.91 
   3 -15  -7   -0.90    0.74 
   3 -15   7    0.24    0.91 
  -3 -15  -7    0.67    1.18 
  -3 -15   8    6.18    1.56 
   3 -15  -8    5.62    1.79 
  -3 -15  -8    4.76    1.58 
   3 -15   8    3.26    1.22 
   3 -15  -9    0.26    1.18 
  -3 -15   9   -1.32    0.96 
   3 -15   9    0.41    0.82 
  -3 -15  -9   -0.54    0.81 
   3 -15 -10    4.92    1.71 
  -3 -15  10    9.55    2.03 
  -3 -15 -10    7.87    2.20 
   3 -15  10    3.92    1.50 
  -3 -16   0   20.73    2.24 
   3 -16   0   19.61    2.11 
   3 -16  -1    2.82    1.14 
  -3 -16   1    3.79    1.37 
   3 -16   1    4.20    1.36 
  -3 -16  -1    4.38    1.31 
  -3 -16   2    7.65    1.65 
   3 -16  -2    8.91    1.80 
  -3 -16  -2    6.94    1.56 
   3 -16   2    5.56    1.43 
   3 -16  -3    3.94    1.36 
  -3 -16   3    0.26    0.88 
   3 -16   3    2.11    1.14 
  -3 -16  -3    1.62    1.06 
   3 -16  -4    0.06    1.06 
  -3 -16   4    0.33    0.92 
   3 -16   4   -0.17    0.90 
  -3 -16  -4    1.13    0.98 
   3 -16  -5    2.17    1.19 
  -3 -16   5    2.82    1.17 
  -3 -16  -5    3.64    1.41 
   3 -16   5    4.92    1.51 
   3 -16  -6    0.77    1.07 
  -3 -16   6    1.63    1.10 
  -3 -16  -6    3.61    1.43 
   3 -16   6    0.72    0.94 
  -3 -16   7    2.06    1.35 
   3 -16  -7    2.09    1.27 
  -3 -16  -7    1.91    1.19 
   3 -16   7    1.85    1.31 
   3 -16  -8    1.37    1.30 
  -3 -16   8    1.76    1.30 
   3 -16   8    0.84    1.08 
  -3 -16  -8    1.97    1.30 
   3 -16  -9    1.75    1.49 
  -3 -16   9    3.77    1.42 
  -3 -16  -9    1.35    1.27 
   3 -16   9    5.22    1.64 
   3 -17   0    2.57    1.18 
  -3 -17   0    2.22    1.18 
  -3 -17   1    3.93    1.34 
   3 -17  -1    5.47    1.59 
   3 -17   1    6.68    1.55 
  -3 -17  -1    5.20    1.44 
   3 -17  -2    2.65    1.34 
  -3 -17   2    3.69    1.28 
   3 -17   2    0.84    1.07 
  -3 -17  -2    0.03    0.85 
  -3 -17   3    2.54    1.29 
   3 -17  -3    3.89    1.48 
  -3 -17  -3    2.08    1.10 
   3 -17   3    4.10    1.39 
   3 -17  -4    9.23    1.97 
  -3 -17   4    6.25    1.53 
   3 -17   4    5.80    1.60 
  -3 -17  -4   10.75    2.08 
   3 -17  -5    6.87    1.73 
  -3 -17   5    6.84    1.77 
  -3 -17  -5   10.51    2.14 
   3 -17   5    7.48    1.83 
  -3 -17   6   -0.84    0.93 
   3 -17  -6    0.18    0.99 
   3 -17   6    0.83    1.15 
  -3 -17  -6    0.45    1.01 
   3 -17  -7    0.07    1.02 
  -3 -17   7   -0.73    0.96 
   3 -17   7    1.20    1.16 
  -3 -17  -7   -0.08    1.05 
  -3 -18   0    0.81    1.10 
   3 -18   0    0.26    1.00 
  -3 -18   1    2.66    1.23 
   3 -18  -1    4.11    1.53 
   3 -18   1    0.51    1.04 
  -3 -18  -1    2.78    1.45 
   3 -18  -2    4.86    1.50 
  -3 -18   2    1.59    1.17 
   3 -18   2    4.71    1.50 
  -3 -18  -2    6.35    1.68 
  -3 -18   3    6.05    1.67 
   3 -18  -3    4.84    1.63 
  -3 -18  -3    6.10    1.74 
   3 -18   3    6.73    1.66 
   3 -18  -4    7.30    1.84 
  -3 -18   4    7.68    1.87 
   3 -18   4    1.79    1.28 
  -3 -18  -4    3.88    1.68 
  -3 -18   5   16.28    2.49 
   3 -18  -5   13.55    2.43 
   3 -18   5   12.37    2.25 
  -3 -18  -5   12.15    2.25 
   3 -19   0   -0.30    0.98 
  -3 -19   0   -0.73    0.91 
   3 -19  -1    4.92    1.66 
  -3 -19   1    4.38    1.70 
   3 -19   1    2.68    1.46 
  -3 -19  -1    4.67    1.58 
  -3 -19   2    0.90    1.20 
  -3 -19  -2    1.75    1.58 
  -4   0   0  403.03    8.26 
  -4   0   0  393.23    7.63 
   4   0   0  405.46    7.85 
  -4   0   1  178.76    3.50 
   4   0  -1  175.24    3.50 
  -4   0  -1  173.11    3.60 
  -4   0  -1  176.65    4.09 
   4   0   1  174.55    3.89 
   4   0   1  178.12    3.62 
  -4   0   1  172.64    4.00 
  -4   0  -1  178.45    3.70 
   4   0  -1  174.79    3.86 
   4   0   1  180.31    3.67 
  -4   0   2   21.64    0.99 
   4   0  -2   20.40    0.96 
  -4   0  -2   21.68    1.08 
   4   0   2   23.09    0.83 
   4   0  -2   19.84    0.81 
  -4   0  -2   21.45    0.89 
   4   0   2   21.86    0.98 
  -4   0  -2   20.81    0.82 
  -4   0   3   15.67    0.93 
   4   0   3   14.05    0.86 
   4   0  -3   14.03    0.88 
   4   0   3   13.18    0.68 
  -4   0  -3   12.90    0.81 
  -4   0  -3   13.27    0.96 
   4   0  -3   12.62    0.77 
  -4   0  -4   47.15    2.01 
   4   0  -4   49.67    1.93 
   4   0   4   48.17    1.49 
   4   0   4   50.49    1.86 
  -4   0  -4   50.32    1.89 
  -4   0   4   48.30    1.94 
   4   0  -4   46.64    1.80 
  -4   0  -5  242.79    6.07 
   4   0   5  250.86    5.35 
  -4   0   5  251.43    6.30 
   4   0   5  252.49    5.95 
   4   0  -5  242.80    6.07 
   4   0  -5  245.83    6.03 
   4   0  -6  217.45    5.69 
  -4   0   6  213.60    5.89 
   4   0   6  214.31    5.53 
   4   0  -6  204.38    5.68 
  -4   0  -6  218.48    5.77 
   4   0   6  226.13    4.88 
   4   0  -7  142.00    4.56 
   4   0  -7  141.91    4.48 
   4   0   7  143.20    4.34 
  -4   0   7  145.10    4.70 
   4   0   7  146.91    3.58 
  -4   0  -7  146.45    4.61 
   4   0  -8   12.32    1.28 
   4   0   8   10.46    0.81 
  -4   0  -8    9.62    1.18 
   4   0  -8    9.49    1.16 
   4   0   8   10.09    1.12 
  -4   0   8   11.41    1.32 
   4   0   9   50.79    1.85 
   4   0   9   43.52    2.39 
  -4   0  -9   48.23    2.70 
   4   0  -9   45.41    2.58 
  -4   0   9   41.36    2.59 
  -4   0 -10   31.16    2.32 
   4   0  10   36.50    2.27 
   4   0 -10   38.84    2.55 
  -4   0  10   35.93    2.51 
   4   0 -11    2.42    0.97 
   4   0  11    1.77    0.79 
  -4   0 -11    6.49    1.38 
  -4   0  11    4.77    1.22 
   4   0 -12   19.11    2.01 
  -4   0  12   16.53    2.13 
  -4   0 -12   14.44    1.82 
   4   0  12   19.47    1.86 
  -4   0  13   23.18    2.41 
   4   0  13   18.92    1.97 
   4   0 -13   20.53    2.23 
  -4   0 -13   21.50    2.37 
  -4   0 -14    1.83    1.17 
   4   0  14    3.46    1.15 
  -4   0  14    4.24    1.48 
   4   0 -14    4.42    1.54 
  -4   0  15   42.38    3.65 
  -4   0 -15   37.32    3.27 
   4   0  15   46.01    3.24 
   4   0 -15   52.70    3.74 
  -4   0 -16    5.19    1.55 
   4   0 -16    9.09    2.09 
   4   0  16    5.98    1.79 
   4   1   0    0.51    0.14 
   4  -1   0    0.74    0.17 
  -4  -1   0    0.53    0.13 
  -4   1   0    0.60    0.34 
   4   1   0    0.48    0.23 
   4   1   0    0.62    0.22 
  -4  -1   0    0.88    0.28 
   4  -1   0    0.54    0.21 
  -4  -1   0    0.48    0.16 
  -4   1   0    0.77    0.16 
  -4   1  -1  254.91    5.18 
   4   1   1  263.77    5.19 
   4   1   1  266.38    5.18 
  -4   1  -1  267.54    5.82 
  -4   1  -1  265.28    5.30 
   4  -1  -1  260.90    5.18 
   4  -1  -1  249.48    5.44 
  -4  -1   1  258.71    5.52 
   4   1   1  266.51    5.49 
  -4  -1   1  262.41    5.14 
  -4  -1   1  270.47    5.08 
   4  -1   1  265.46    5.20 
   4  -1   1  264.01    5.28 
  -4  -1  -1  254.31    5.23 
   4   1  -1  263.23    5.58 
   4   1  -1  264.99    5.07 
  -4   1   1  265.76    5.12 
   4  -1   1  259.57    5.40 
   4   1  -1  259.60    5.38 
  -4  -1  -1  261.33    5.62 
   4  -1   1  265.16    5.26 
  -4  -1  -1  260.16    5.23 
  -4   1   1  258.35    5.70 
   4   1   2  170.97    3.95 
   4  -1  -2  174.11    4.03 
  -4   1  -2  176.43    4.25 
  -4   1  -2  174.41    3.68 
   4   1   2  169.98    3.66 
   4  -1  -2  172.91    3.80 
  -4  -1   2  172.53    3.98 
  -4   1  -2  171.64    3.83 
   4  -1   2  175.57    3.71 
   4   1  -2  172.37    3.72 
   4   1  -2  172.62    3.90 
  -4  -1  -2  166.57    3.68 
   4  -1   2  171.03    3.87 
  -4  -1  -2  171.09    4.12 
  -4  -1  -2  168.34    3.85 
  -4   1   2  168.00    4.10 
   4  -1   2  170.04    3.82 
   4   1   3   76.16    1.99 
   4  -1  -3   80.53    2.27 
  -4   1  -3   74.89    2.24 
   4  -1  -3   74.74    2.37 
   4   1   3   78.89    2.34 
  -4   1  -3   80.56    1.95 
  -4  -1   3   75.15    2.31 
  -4   1  -3   78.29    2.53 
   4   1  -3   73.33    2.16 
  -4  -1  -3   74.94    1.98 
   4  -1   3   73.02    2.19 
   4   1  -3   75.14    2.28 
  -4  -1  -3   73.90    2.27 
  -4  -1  -3   76.82    2.44 
   4  -1   3   73.40    1.95 
  -4   1   3   77.37    2.41 
   4  -1  -4   47.87    1.96 
   4  -1  -4   51.52    1.90 
   4   1   4   46.67    1.51 
  -4   1  -4   47.58    1.85 
  -4   1  -4   45.56    2.02 
  -4  -1   4   48.56    1.92 
   4   1   4   46.80    1.85 
  -4   1   4   49.73    1.98 
   4   1  -4   49.20    1.83 
   4  -1   4   48.42    1.78 
   4   1  -4   49.22    1.88 
   4  -1   4   50.67    1.51 
  -4  -1  -4   52.11    1.95 
  -4   1  -5   84.56    2.85 
   4  -1  -5   82.50    2.80 
   4   1   5   82.08    2.27 
   4   1   5   81.28    2.76 
  -4   1  -5   84.52    3.08 
   4  -1  -5   78.26    2.84 
  -4  -1   5   83.97    2.89 
  -4  -1  -5   86.04    2.89 
   4   1  -5   79.62    2.72 
   4   1  -5   83.83    2.81 
  -4   1   5   80.96    2.91 
   4  -1   5   84.14    2.23 
   4  -1   5   80.24    2.65 
   4   1   6   44.39    2.05 
  -4   1  -6   45.00    2.14 
   4  -1  -6   47.04    2.15 
   4   1   6   46.94    1.61 
  -4  -1   6   46.61    2.21 
   4  -1  -6   47.53    2.23 
   4   1  -6   46.64    2.12 
  -4   1   6   44.56    2.20 
   4   1  -6   46.31    2.13 
   4  -1   6   42.68    1.50 
   4  -1   6   45.60    2.00 
  -4  -1  -6   42.11    2.07 
   4  -1  -7   10.79    1.13 
  -4   1  -7   10.58    1.18 
   4  -1  -7    9.99    1.16 
   4   1   7    9.22    1.04 
   4   1   7   10.43    0.79 
   4  -1   7   11.35    0.75 
  -4  -1  -7    8.88    1.06 
   4   1  -7    9.82    1.09 
   4   1  -7   10.01    1.10 
   4  -1   7    9.80    1.01 
  -4   1   7   11.62    1.22 
   4   1   8   55.00    2.61 
   4   1   8   59.15    2.03 
   4  -1  -8   61.99    2.88 
  -4   1  -8   55.69    2.74 
   4  -1  -8   54.18    2.75 
   4  -1   8   54.47    2.50 
   4  -1   8   56.76    1.91 
  -4  -1  -8   61.65    2.89 
   4   1  -8   61.76    2.82 
  -4   1   8   58.97    2.90 
   4   1  -8   61.94    2.81 
   4   1   9   14.73    1.06 
   4   1   9   17.72    1.59 
  -4   1  -9   16.15    1.64 
   4  -1  -9   14.76    1.54 
   4  -1   9   15.02    1.00 
   4   1  -9   16.04    1.57 
  -4  -1  -9   20.67    1.74 
  -4   1   9   19.49    1.81 
   4  -1   9   17.60    1.49 
   4   1  10   14.26    1.54 
   4  -1 -10   16.51    1.78 
  -4   1 -10   19.24    1.81 
   4   1  10   17.18    1.21 
   4   1 -10   17.74    1.75 
   4  -1  10   16.17    1.53 
  -4   1  10   17.52    1.80 
  -4  -1 -10   17.91    1.76 
   4  -1 -11    1.53    0.88 
   4   1  11    2.31    0.90 
  -4   1 -11    2.24    0.89 
  -4  -1 -11    0.97    0.79 
   4   1 -11    1.37    0.77 
   4  -1  11    2.35    0.90 
  -4   1  11    0.52    0.73 
   4  -1 -12    0.96    0.89 
  -4   1 -12    2.14    0.98 
   4   1  12   -0.72    0.57 
  -4   1  12    0.34    0.74 
   4   1 -12    1.49    0.90 
   4  -1  12   -0.60    0.49 
  -4  -1 -12    1.22    0.82 
   4  -1 -13    3.03    1.22 
  -4  -1  13    5.98    1.56 
  -4   1 -13    3.14    1.14 
   4   1  13    3.61    1.20 
   4  -1  13    2.00    0.91 
   4   1 -13    4.35    1.31 
  -4   1  13    2.93    1.20 
  -4  -1 -13    1.71    1.02 
  -4   1 -14    5.42    1.44 
  -4  -1  14    1.40    1.12 
   4  -1 -14    2.09    1.27 
   4   1  14    1.85    1.07 
   4  -1  14    6.41    1.43 
  -4  -1 -14    4.00    1.35 
   4   1 -14    3.60    1.25 
  -4   1  14    4.80    1.58 
   4  -1 -15    0.50    1.14 
   4   1  15   -0.06    0.98 
  -4   1 -15   -0.68    0.94 
  -4  -1  15    1.01    1.08 
   4   1 -15    0.00    0.94 
  -4   1  15    1.63    1.09 
  -4  -1 -15    1.03    1.18 
   4  -1  15    0.11    0.93 
   4  -1 -16    1.02    1.24 
  -4   1 -16    1.04    1.30 
   4   1  16    4.19    1.58 
  -4  -1 -16    3.14    1.44 
   4   1 -16    2.94    1.39 
   4  -1  16    6.14    1.62 
  -4  -2   0   11.63    0.43 
   4   2   0   11.78    0.58 
  -4  -2   0   12.22    0.61 
   4  -2   0   11.59    0.62 
  -4  -2   0   11.62    0.51 
  -4   2   0   11.63    0.79 
   4  -2   0   11.64    0.56 
   4   2   0   12.28    0.53 
   4   2   0   11.00    0.62 
   4   2   1  135.43    2.84 
  -4   2  -1  141.31    3.51 
  -4   2  -1  137.31    3.04 
   4  -2  -1  136.03    3.00 
   4  -2  -1  135.07    3.21 
   4   2   1  134.54    3.12 
  -4  -2   1  136.31    3.05 
   4   2   1  133.27    3.18 
  -4  -2   1  136.79    2.92 
  -4  -2  -1  135.19    2.94 
   4   2  -1  137.26    3.10 
  -4   2   1  130.49    3.38 
   4  -2   1  134.07    3.08 
   4  -2   1  135.18    3.04 
  -4  -2  -1  138.09    3.04 
   4  -2   1  137.24    3.02 
  -4  -2  -1  129.97    3.13 
   4   2  -1  133.93    3.05 
   4  -2  -2  147.19    3.43 
   4   2   2  146.22    3.54 
  -4   2  -2  147.50    3.39 
  -4   2  -2  142.11    3.77 
   4   2   2  149.81    3.23 
   4  -2  -2  149.35    3.63 
  -4   2  -2  147.81    3.23 
  -4  -2   2  146.15    3.29 
  -4  -2   2  147.87    3.43 
   4  -2   2  146.68    3.39 
   4   2  -2  146.44    3.29 
  -4   2   2  143.25    3.67 
  -4  -2  -2  144.06    3.46 
  -4  -2  -2  141.00    3.27 
   4   2  -2  139.07    3.36 
   4  -2   2  147.65    3.38 
   4  -2   2  147.47    3.28 
  -4  -2  -2  151.02    3.62 
  -4   2  -3    9.20    0.52 
  -4   2  -3    9.36    0.71 
   4   2   3    8.37    0.73 
  -4  -2   3    9.69    0.66 
  -4  -2   3    8.74    0.67 
  -4   2  -3    8.14    0.84 
   4   2   3    8.94    0.58 
   4  -2  -3    7.61    0.73 
   4  -2  -3    8.33    0.67 
   4   2  -3    8.54    0.66 
   4   2  -3    7.61    0.61 
   4  -2   3    8.50    0.66 
  -4   2   3    8.39    0.74 
  -4  -2  -3    8.57    0.57 
   4  -2   3    8.92    0.69 
  -4  -2  -3    7.68    0.68 
   4  -2   3    8.40    0.56 
  -4   2  -4  146.67    3.93 
  -4   2  -4  142.07    4.22 
   4   2   4  152.03    3.98 
  -4  -2   4  151.20    3.84 
   4  -2  -4  149.11    3.95 
  -4  -2   4  148.63    3.97 
   4   2   4  151.70    3.51 
   4  -2  -4  142.82    4.06 
   4   2  -4  148.14    3.84 
   4  -2   4  146.12    3.69 
   4  -2   4  148.71    3.38 
   4   2  -4  141.68    3.79 
  -4  -2  -4  148.30    3.99 
  -4   2   4  144.84    4.10 
   4  -2   4  153.08    3.96 
   4   2   5   13.50    1.08 
  -4   2  -5   15.61    1.25 
   4  -2  -5   13.63    1.06 
  -4   2  -5   12.39    1.00 
   4   2   5   12.87    0.80 
  -4  -2   5   14.12    1.08 
   4  -2  -5   15.68    1.19 
   4  -2   5   12.81    0.95 
   4  -2   5   13.70    0.74 
   4   2  -5   12.93    1.01 
  -4  -2  -5   11.40    1.03 
   4   2  -5   10.93    0.94 
  -4   2   5   11.13    1.02 
   4   2   6   92.98    2.61 
  -4   2  -6   86.83    3.16 
   4   2   6   88.84    3.14 
   4  -2  -6   91.39    3.34 
   4  -2  -6   89.94    3.24 
   4   2  -6   92.33    3.16 
  -4  -2  -6   99.48    3.39 
   4   2  -6   93.74    3.18 
   4  -2   6   95.68    2.48 
   4  -2   6   91.31    2.97 
  -4   2   6   88.01    3.31 
   4   2   7   54.39    1.89 
   4  -2  -7   49.11    2.53 
  -4   2  -7   52.14    2.46 
   4  -2  -7   53.16    2.51 
   4   2   7   56.01    2.49 
  -4  -2  -7   52.38    2.56 
   4  -2   7   54.25    1.76 
   4   2  -7   50.92    2.41 
   4   2  -7   57.15    2.53 
  -4   2   7   48.44    2.51 
   4  -2   7   51.20    2.24 
   4   2   8   35.54    2.12 
  -4   2  -8   41.62    2.34 
   4  -2  -8   41.50    2.39 
   4  -2  -8   36.28    2.27 
   4   2   8   41.03    1.67 
  -4  -2  -8   43.47    2.39 
  -4   2   8   37.35    2.31 
   4  -2   8   40.83    2.07 
   4   2  -8   40.59    2.22 
   4   2  -8   34.76    2.10 
   4  -2   8   40.40    1.51 
   4  -2  -9   63.18    3.16 
   4   2   9   67.37    2.34 
  -4   2  -9   66.95    3.18 
   4   2   9   62.14    3.02 
   4  -2   9   66.90    2.86 
   4   2  -9   63.05    3.04 
  -4  -2  -9   65.33    3.23 
  -4   2   9   60.95    3.18 
   4  -2   9   65.07    2.14 
   4   2  10   10.50    1.45 
   4  -2 -10    9.60    1.38 
  -4   2 -10   11.06    1.41 
   4  -2  10   11.44    1.41 
  -4   2  10   10.22    1.47 
  -4  -2 -10   11.58    1.56 
   4   2 -10    9.30    1.32 
   4  -2 -11   12.65    1.65 
  -4   2 -11   15.46    1.78 
   4   2  11   11.95    1.52 
  -4   2  11   14.50    1.81 
   4   2 -11   17.43    1.85 
   4  -2  11   10.87    1.36 
  -4  -2 -11   12.58    1.61 
   4  -2 -12    3.37    1.22 
   4   2  12    3.26    1.07 
  -4   2 -12    3.60    1.17 
   4   2 -12    3.56    1.09 
  -4   2  12    4.12    1.35 
   4  -2  12    2.70    0.93 
  -4  -2 -12    3.84    1.29 
   4  -2 -13    0.00    0.76 
  -4   2 -13    2.13    1.02 
   4   2  13    2.88    1.18 
  -4   2  13    0.54    0.85 
   4   2 -13    1.11    0.92 
   4  -2  13    3.02    1.02 
  -4  -2 -13    3.15    1.17 
  -4  -2  14    2.88    1.31 
   4  -2 -14    1.15    1.14 
  -4   2 -14    1.67    0.95 
   4   2  14    2.57    1.09 
   4  -2  14    1.82    1.05 
  -4  -2 -14    0.32    0.82 
   4   2 -14    2.80    1.20 
  -4   2  14    3.09    1.43 
   4  -2 -15    0.39    0.95 
  -4  -2  15    0.45    1.03 
  -4   2 -15    0.78    1.08 
   4   2  15   -0.31    0.76 
   4  -2  15   -0.48    0.79 
  -4   2  15    2.28    1.19 
   4   2 -15    0.64    1.03 
  -4  -2 -15   -1.17    0.80 
  -4   2 -16   -0.28    0.94 
   4   2  16    1.22    1.16 
   4  -2 -16   -0.35    1.02 
  -4  -2  16    1.89    1.27 
  -4  -2 -16   -0.22    0.97 
   4   2 -16    0.48    1.20 
   4  -2  16    0.96    1.16 
   4  -2  16    1.25    1.20 
  -4  -3   0  174.12    3.74 
   4  -3   0  172.08    3.81 
  -4  -3   0  170.95    3.45 
   4  -3   0  169.50    3.78 
  -4   3   0  169.26    4.22 
  -4  -3   0  172.49    3.63 
   4   3   0  174.59    3.61 
   4   3   0  172.52    3.78 
   4  -3  -1   61.46    1.70 
  -4   3  -1   59.93    2.01 
   4   3   1   57.83    1.74 
   4   3   1   59.14    1.42 
  -4  -3   1   58.20    1.64 
   4  -3  -1   55.33    1.76 
   4   3   1   59.00    1.56 
  -4  -3   1   58.09    1.47 
  -4   3  -1   57.53    1.63 
  -4  -3  -1   59.46    1.56 
  -4  -3  -1   60.02    1.71 
   4  -3   1   56.90    1.61 
   4   3  -1   57.09    1.60 
   4  -3   1   56.47    1.65 
   4   3  -1   56.86    1.53 
  -4  -3  -1   59.24    1.62 
  -4   3   1   57.28    1.93 
   4  -3   1   55.85    1.68 
   4   3   2    5.81    0.45 
  -4   3  -2    4.54    0.61 
   4   3   2    5.65    0.57 
   4  -3  -2    5.65    0.58 
  -4  -3   2    5.19    0.44 
   4  -3  -2    6.15    0.57 
  -4  -3   2    5.07    0.50 
   4  -3   2    5.58    0.50 
   4   3  -2    5.16    0.46 
   4  -3   2    4.77    0.50 
  -4   3   2    6.47    0.63 
  -4  -3  -2    6.29    0.49 
  -4  -3  -2    5.29    0.54 
   4  -3   2    5.86    0.50 
   4   3   3  240.66    5.49 
  -4   3  -3  228.25    5.79 
  -4  -3   3  229.89    5.27 
   4  -3  -3  233.19    5.60 
  -4  -3   3  231.19    5.35 
   4   3   3  239.85    5.08 
   4  -3  -3  236.74    5.49 
  -4   3  -3  246.15    4.89 
  -4   3  -3  242.32    5.42 
   4   3  -3  236.39    5.29 
   4  -3   3  238.74    5.03 
  -4   3   3  237.55    5.68 
   4  -3   3  239.20    5.40 
   4   3  -3  233.36    5.20 
   4  -3   3  237.53    5.11 
  -4  -3  -3  234.64    5.52 
  -4  -3   4   32.30    1.47 
   4   3   4   31.31    1.24 
   4  -3  -4   31.48    1.52 
   4   3   4   30.14    1.51 
  -4  -3   4   32.79    1.45 
  -4   3  -4   31.39    1.47 
  -4   3  -4   33.00    0.94 
  -4   3  -4   32.07    1.68 
   4  -3  -4   30.78    1.60 
  -4   3   4   32.46    1.61 
   4  -3   4   29.32    1.43 
   4   3  -4   31.37    1.39 
   4   3  -4   31.22    1.42 
   4  -3   4   31.70    1.32 
   4  -3   4   30.74    1.14 
  -4  -3  -4   31.92    1.57 
  -4   3  -5  166.14    4.60 
   4  -3  -5  167.24    4.83 
   4   3   5  173.96    4.10 
  -4  -3   5  175.26    4.55 
  -4   3  -5  170.26    4.98 
   4  -3  -5  169.53    4.70 
   4   3   5  174.10    4.68 
   4   3  -5  165.90    4.42 
   4  -3   5  171.91    3.88 
  -4   3   5  167.63    4.84 
  -4  -3  -5  173.80    4.78 
   4  -3   5  170.06    4.24 
   4  -3   5  169.49    4.60 
   4   3  -5  171.10    4.54 
   4   3   6   41.03    2.03 
  -4  -3   6   37.49    1.92 
  -4   3  -6   41.47    2.03 
   4  -3  -6   41.58    2.17 
   4  -3  -6   44.35    2.15 
   4   3   6   39.26    1.56 
   4   3  -6   40.16    1.97 
  -4   3   6   40.02    2.11 
   4  -3   6   40.84    1.42 
   4  -3   6   36.75    1.94 
   4  -3   6   40.98    1.77 
   4   3  -6   40.56    1.93 
  -4  -3  -6   43.75    2.18 
   4  -3  -7   77.47    3.18 
   4   3   7   69.43    2.96 
   4   3   7   81.30    2.50 
  -4   3  -7   77.16    3.12 
  -4  -3   7   75.23    2.99 
   4  -3  -7   74.26    3.22 
   4  -3   7   79.55    3.15 
  -4  -3  -7   79.10    3.25 
   4  -3   7   74.45    2.20 
  -4   3   7   75.89    3.31 
   4   3  -7   74.18    2.99 
   4   3  -7   81.48    3.05 
   4  -3   7   78.42    2.77 
   4   3   8   43.01    1.77 
   4   3   8   40.20    2.30 
   4  -3  -8   38.97    2.36 
  -4   3  -8   38.78    2.29 
   4  -3  -8   35.94    2.35 
  -4   3   8   42.65    2.47 
  -4  -3  -8   37.66    2.35 
   4  -3   8   35.25    2.16 
   4   3  -8   39.08    2.17 
   4  -3   8   38.41    1.97 
   4  -3   8   40.56    1.52 
   4   3  -8   42.46    2.32 
   4  -3  -9    6.56    1.27 
  -4   3  -9    6.78    1.22 
   4   3   9    5.09    1.07 
   4   3  -9    6.71    1.24 
   4  -3   9    5.35    0.98 
   4  -3   9    4.79    0.68 
  -4  -3  -9    3.62    1.02 
  -4   3   9    6.50    1.27 
   4   3  10   13.07    1.51 
  -4   3 -10   12.87    1.51 
   4  -3 -10   13.15    1.66 
  -4  -3 -10   12.69    1.61 
  -4   3  10   16.13    1.78 
   4   3 -10   16.89    1.73 
   4  -3  10   14.96    1.50 
  -4   3 -11   15.84    1.83 
   4   3  11   12.90    1.61 
   4  -3 -11   16.17    1.94 
  -4  -3 -11   17.46    1.85 
   4  -3  11   14.17    1.50 
  -4   3  11   14.33    1.78 
   4   3 -11   16.24    1.75 
   4   3  12   11.32    1.73 
  -4   3 -12    8.62    1.67 
   4  -3 -12   10.35    1.82 
  -4  -3  12   10.76    1.62 
  -4  -3 -12   10.13    1.81 
  -4   3  12   10.11    1.81 
   4   3 -12   10.49    1.60 
   4  -3  12   10.71    1.63 
   4  -3  12    8.41    1.30 
  -4   3 -13    0.47    0.81 
   4   3  13    0.02    0.70 
   4  -3 -13    0.47    0.85 
  -4  -3  13    0.15    0.76 
   4   3 -13    0.86    0.87 
  -4   3  13    0.37    0.88 
   4  -3  13    0.57    0.73 
   4  -3  13   -0.41    0.84 
  -4  -3 -13    0.61    0.77 
   4  -3 -14    2.21    1.23 
  -4  -3  14    1.35    1.03 
  -4   3 -14    1.95    1.08 
   4   3  14    1.76    1.19 
  -4  -3 -14    2.79    1.39 
   4  -3  14    1.49    0.99 
   4   3 -14    2.69    1.18 
  -4   3  14    3.25    1.45 
   4  -3  14    3.73    1.22 
   4   3  15    2.72    1.35 
  -4   3 -15    1.95    1.07 
   4  -3 -15    1.45    1.05 
  -4  -3  15    3.59    1.30 
  -4  -3  15    2.83    1.32 
  -4   3  15    1.39    1.22 
  -4  -3 -15    3.60    1.45 
   4  -3  15    2.32    1.25 
   4  -3  15    4.23    1.27 
   4   3 -15    2.34    1.14 
   4   3  16    9.78    2.03 
  -4   3 -16    4.60    1.65 
  -4  -3  16    4.97    1.58 
   4  -3 -16    5.83    1.77 
  -4  -3 -16    9.31    2.27 
   4  -3  16    8.27    2.03 
   4  -3  16    5.60    1.60 
   4   3 -16    7.16    1.87 
  -4  -4   0   33.22    1.25 
   4  -4   0   33.51    1.20 
   4  -4   0   35.01    1.32 
   4   4   0   33.18    0.86 
   4   4   0   32.65    1.16 
  -4   4   0   32.47    1.22 
  -4  -4   0   33.12    0.97 
  -4  -4   0   33.49    0.89 
  -4   4   0   33.97    1.51 
  -4  -4   1   19.06    0.62 
  -4  -4   1   18.15    0.92 
   4   4   1   19.61    0.71 
   4  -4  -1   18.54    0.92 
  -4   4  -1   19.40    0.88 
  -4   4  -1   19.69    1.12 
   4   4   1   17.43    0.88 
   4  -4  -1   18.73    0.96 
   4   4   1   19.58    0.66 
   4  -4   1   18.32    0.79 
   4  -4   1   17.02    0.94 
   4   4  -1   20.52    0.81 
  -4   4   1   17.38    1.04 
  -4  -4  -1   18.40    0.95 
  -4  -4  -1   19.73    0.82 
   4   4   2   16.51    0.75 
  -4   4  -2   15.74    1.04 
   4  -4  -2   18.32    1.04 
  -4  -4   2   14.16    0.84 
   4  -4  -2   17.40    1.02 
   4   4   2   17.43    0.84 
   4   4   2   16.63    0.97 
  -4  -4   2   16.23    0.71 
  -4   4  -2   17.65    0.78 
   4  -4   2   18.75    0.81 
  -4   4   2   15.83    0.99 
  -4  -4  -2   14.85    0.79 
  -4  -4  -2   18.20    1.01 
   4   4  -2   18.00    0.80 
   4  -4   2   16.69    0.94 
   4  -4   2   15.97    0.83 
   4   4   3   16.15    1.03 
   4   4   3   17.33    0.86 
  -4   4  -3   17.04    0.72 
  -4   4  -3   15.42    1.13 
  -4  -4   3   15.81    0.86 
  -4  -4   3   16.54    0.93 
   4  -4  -3   18.31    1.11 
   4  -4  -3   16.95    1.11 
  -4   4  -3   16.86    0.99 
  -4   4   3   16.80    1.10 
   4   4  -3   15.35    0.88 
  -4  -4  -3   15.89    1.04 
   4  -4   3   14.62    0.79 
   4  -4   3   16.84    0.85 
   4  -4   3   17.89    1.04 
   4   4  -3   17.43    0.88 
  -4  -4   4  765.66   15.67 
   4  -4  -4  779.52   16.02 
  -4   4  -4  801.74   14.64 
  -4   4  -4  768.70   15.81 
   4   4   4  782.68   15.29 
   4  -4  -4  779.35   15.97 
   4   4   4  794.85   15.77 
  -4   4  -4  787.62   16.58 
  -4  -4  -4  781.86   16.08 
   4  -4   4  777.19   15.10 
   4  -4   4  800.86   15.14 
   4  -4   4  767.58   15.81 
   4   4  -4  780.85   15.70 
  -4   4   4  819.98   16.46 
   4   4  -4  791.33   15.32 
   4  -4  -5   53.47    2.30 
   4   4   5   54.78    2.29 
  -4   4  -5   50.71    2.40 
  -4  -4   5   53.43    2.14 
   4   4   5   57.74    1.90 
  -4   4  -5   54.36    2.22 
   4  -4  -5   54.41    2.44 
   4   4  -5   55.34    2.07 
   4   4  -5   54.28    2.15 
  -4   4   5   53.59    2.33 
   4  -4   5   52.61    1.89 
   4  -4   5   55.41    2.23 
   4  -4   5   54.02    1.68 
  -4  -4  -5   56.53    2.38 
   4   4   6   79.73    3.00 
  -4   4  -6   81.53    3.25 
  -4   4  -6   74.42    2.88 
   4  -4  -6   74.03    3.11 
   4   4   6   75.61    2.39 
   4  -4  -6   75.36    3.00 
  -4  -4   6   74.70    2.81 
   4   4  -6   78.49    2.87 
   4  -4   6   75.16    2.87 
  -4   4   6   80.28    3.12 
   4  -4   6   71.33    2.45 
   4  -4   6   73.68    2.14 
  -4  -4  -6   72.63    2.97 
   4   4  -6   78.25    2.74 
   4  -4  -7    4.15    0.93 
   4  -4  -7    3.59    0.89 
  -4  -4   7    3.08    0.73 
   4   4   7    3.51    0.82 
  -4   4  -7    3.84    0.83 
   4   4   7    3.11    0.65 
   4  -4   7    4.79    0.90 
  -4   4   7    4.75    0.97 
   4   4  -7    3.41    0.78 
   4   4  -7    3.68    0.81 
   4  -4   7    4.91    0.80 
   4  -4   7    3.45    0.52 
  -4  -4  -7    2.71    0.79 
  -4  -4   8   12.78    1.30 
   4  -4  -8   15.26    1.58 
  -4   4  -8   14.94    1.41 
   4   4   8   14.29    1.44 
   4  -4   8   15.52    1.43 
   4  -4   8   12.78    1.19 
  -4  -4  -8   13.51    1.51 
   4   4  -8   12.74    1.31 
   4   4  -8   17.18    1.43 
   4  -4   8   13.79    0.90 
  -4   4   8   13.53    1.51 
  -4   4  -9   15.38    1.53 
   4   4   9   12.53    1.53 
  -4  -4   9   13.98    1.49 
   4  -4  -9   11.47    1.47 
  -4   4   9   12.08    1.50 
   4  -4   9   13.02    1.30 
   4  -4   9   13.24    1.45 
   4   4  -9   15.07    1.54 
  -4  -4  -9   11.46    1.45 
  -4   4 -10    1.03    0.66 
   4   4  10    0.47    0.79 
  -4  -4  10    1.48    0.81 
   4  -4 -10    0.25    0.66 
  -4  -4 -10    0.50    0.61 
  -4   4  10    0.20    0.69 
   4  -4  10    0.56    0.65 
   4  -4  10    0.26    0.53 
   4   4 -10    1.16    0.70 
  -4   4 -11    3.44    1.09 
  -4  -4  11    5.03    1.22 
   4  -4 -11    3.13    1.22 
   4   4  11    2.12    0.93 
  -4   4  11    1.86    1.04 
   4  -4  11    1.57    0.81 
  -4  -4 -11    1.83    0.92 
   4  -4  11    5.51    1.38 
   4   4 -11    5.44    1.24 
  -4   4 -12   27.25    2.33 
   4   4  12   31.16    2.50 
  -4  -4  12   27.37    2.46 
   4  -4 -12   32.27    2.73 
   4   4 -12   29.54    2.48 
  -4   4  12   25.32    2.59 
   4  -4  12   27.62    2.13 
  -4  -4 -12   35.61    2.79 
   4  -4  12   28.89    2.43 
  -4  -4  13    3.94    1.25 
  -4   4 -13    5.14    1.36 
   4  -4 -13    4.62    1.41 
   4   4  13    5.15    1.45 
   4   4 -13    4.76    1.39 
  -4   4  13    2.90    1.36 
   4  -4  13    4.14    1.32 
   4  -4  13    3.62    1.10 
  -4  -4 -13    2.84    1.15 
  -4  -4  14    9.33    1.94 
   4  -4 -14   13.00    2.33 
  -4   4 -14   12.65    1.96 
   4   4  14   11.27    1.92 
   4  -4  14    9.32    1.91 
   4  -4  14    8.09    1.55 
   4   4 -14   10.64    1.95 
  -4   4  14    6.70    1.83 
  -4  -4 -14   13.10    2.26 
   4   4  15   -0.35    0.75 
  -4   4 -15    0.37    0.89 
  -4  -4  15    0.90    0.85 
   4  -4 -15   -0.66    0.97 
  -4  -4 -15    0.22    1.14 
  -4   4  15   -0.48    1.05 
   4  -4  15    0.63    0.98 
   4   4 -15    0.52    0.96 
   4  -4  15    0.71    0.93 
  -4  -4  16    1.21    1.20 
   4  -4 -16    4.42    1.71 
  -4   4 -16    3.20    1.36 
   4   4  16    1.05    1.20 
  -4  -4 -16    3.89    1.49 
   4  -4  16    3.13    1.30 
   4  -4  16   -0.35    1.14 
   4   4 -16    1.78    1.30 
  -4   5   0   75.06    2.53 
   4  -5   0   74.37    2.14 
  -4  -5   0   76.98    1.94 
  -4   5   0   79.48    2.22 
  -4  -5   0   80.49    2.33 
   4  -5   0   82.03    2.42 
   4   5   0   80.24    2.10 
  -4  -5   1   18.75    0.53 
   4   5   1   18.23    0.63 
   4   5   1   18.45    0.66 
  -4   5  -1   18.73    0.89 
  -4   5  -1   17.67    1.12 
   4   5   1   20.57    0.97 
   4  -5  -1   19.01    1.03 
   4  -5  -1   17.50    0.97 
  -4  -5   1   18.55    0.50 
  -4  -5   1   18.06    1.02 
  -4  -5  -1   18.06    0.84 
   4  -5   1   19.45    1.09 
  -4  -5  -1   17.95    1.01 
   4  -5   1   18.51    0.82 
  -4   5   1   17.61    1.13 
   4   5  -1   17.83    0.78 
  -4   5  -2  157.50    3.53 
   4   5   2  155.65    3.51 
  -4  -5   2  151.84    3.90 
  -4  -5   2  156.32    3.39 
   4   5   2  154.29    3.86 
   4   5   2  155.00    3.60 
   4  -5  -2  159.45    4.06 
  -4   5  -2  158.37    4.24 
   4  -5  -2  150.86    3.98 
  -4   5   2  154.94    4.13 
  -4  -5  -2  158.93    4.06 
   4   5  -2  158.23    3.48 
   4  -5   2  154.64    3.45 
   4  -5   2  158.40    4.00 
   4  -5   2  157.10    3.72 
  -4  -5   3  636.52   12.79 
   4  -5  -3  644.71   13.14 
   4  -5  -3  652.07   13.22 
  -4  -5   3  627.04   12.92 
  -4   5  -3  637.84   12.18 
   4   5   3  650.16   12.54 
   4   5   3  634.67   12.87 
  -4   5  -3  631.20   13.56 
   4   5  -3  651.19   12.36 
  -4   5   3  643.03   13.42 
   4  -5   3  619.52   12.51 
   4  -5   3  619.92   13.01 
   4  -5   3  640.93   12.22 
  -4  -5  -3  629.73   13.23 
  -4   5  -4   16.54    1.25 
   4   5   4   12.21    0.82 
  -4   5  -4   12.80    0.98 
   4   5   4   16.20    1.18 
   4  -5  -4   14.12    1.14 
   4  -5  -4   13.14    1.12 
  -4  -5   4   15.21    1.04 
  -4  -5  -4   14.17    1.13 
   4   5  -4   15.68    1.05 
   4  -5   4   15.92    0.87 
   4  -5   4   14.30    1.05 
  -4   5   4   16.96    1.18 
   4   5  -4   14.05    0.89 
   4  -5   4   15.08    0.83 
   4  -5  -5   40.16    2.10 
   4   5   5   44.21    1.67 
  -4  -5   5   42.16    1.88 
   4   5   5   42.34    2.02 
   4  -5  -5   42.52    2.10 
  -4   5  -5   42.95    1.97 
  -4   5  -5   41.60    2.17 
   4  -5   5   41.05    1.47 
  -4  -5  -5   42.05    2.10 
   4   5  -5   39.16    1.82 
   4  -5   5   44.41    1.98 
   4   5  -5   40.21    1.71 
   4  -5   5   39.87    1.56 
  -4   5   5   40.93    2.02 
   4   5   6   39.49    2.07 
  -4  -5   6   41.61    2.02 
   4  -5  -6   39.02    2.21 
  -4   5  -6   39.54    2.27 
  -4   5  -6   37.60    1.98 
   4  -5  -6   43.96    2.24 
   4  -5   6   41.82    1.47 
   4   5  -6   38.19    1.79 
   4  -5   6   35.66    1.96 
   4  -5   6   37.83    1.62 
  -4  -5  -6   34.81    2.05 
  -4   5   6   38.62    2.11 
   4   5  -6   37.57    1.94 
  -4  -5   7   11.58    1.23 
   4  -5  -7   10.51    1.24 
   4  -5  -7   11.89    1.32 
  -4   5  -7   11.63    1.20 
   4   5   7   11.85    1.27 
  -4  -5  -7   12.36    1.32 
   4  -5   7   11.71    1.00 
   4  -5   7   11.93    1.23 
   4   5  -7   12.00    1.11 
   4   5  -7   13.02    1.26 
  -4   5   7   11.25    1.27 
   4  -5   7   11.32    0.81 
   4  -5  -8    3.63    0.98 
  -4   5  -8    4.06    0.93 
   4   5   8    4.89    1.06 
  -4  -5   8    4.45    0.94 
   4  -5   8    3.46    0.57 
  -4   5   8    4.14    1.01 
   4  -5   8    5.53    1.05 
   4   5  -8    3.02    0.78 
   4  -5   8    3.26    0.72 
  -4  -5  -8    4.02    0.97 
  -4  -5   9    1.57    0.74 
   4  -5  -9    2.09    0.86 
  -4   5  -9    2.50    0.82 
   4   5   9    2.05    0.85 
   4  -5   9    1.70    0.74 
   4  -5   9    1.75    0.64 
  -4  -5  -9    2.19    0.92 
   4   5  -9    3.51    0.90 
  -4   5   9    1.40    0.79 
  -4   5 -10   28.42    2.16 
   4   5  10   28.11    2.19 
   4  -5 -10   28.66    2.40 
  -4  -5  10   29.03    2.19 
   4  -5  10   28.39    1.87 
  -4   5  10   29.13    2.40 
   4  -5  10   27.05    2.13 
   4   5 -10   26.53    2.14 
  -4  -5 -10   29.53    2.36 
  -4   5 -11    6.19    1.31 
   4  -5 -11    4.63    1.37 
   4   5  11    3.22    1.09 
  -4  -5  11    3.98    1.17 
   4  -5  11    2.70    1.00 
   4  -5  11    4.44    1.01 
   4   5 -11    6.22    1.43 
  -4   5  11    4.52    1.24 
  -4  -5 -11    5.03    1.35 
   4  -5 -12    2.03    1.08 
  -4  -5  12    4.16    1.21 
  -4   5 -12    1.84    0.94 
   4   5  12    2.27    1.02 
  -4  -5 -12    5.26    1.51 
   4  -5  12    4.65    1.24 
  -4   5  12    4.77    1.39 
   4  -5  12    3.20    0.92 
   4   5 -12    4.51    1.22 
  -4   5 -13    8.94    1.70 
   4   5  13    4.27    1.36 
   4  -5 -13    8.30    1.72 
  -4  -5  13    5.25    1.35 
   4  -5  13    5.74    1.44 
   4   5 -13    5.26    1.46 
   4  -5  13    8.95    1.52 
  -4   5  13    9.00    1.85 
  -4  -5 -13    6.40    1.59 
   4   5  14    2.77    1.26 
  -4  -5  14    3.14    1.13 
   4  -5 -14    2.89    1.27 
  -4   5 -14    2.36    1.14 
   4  -5  14    2.29    1.17 
  -4   5  14    1.78    1.38 
   4   5 -14    2.71    1.24 
  -4  -5 -14    1.82    1.36 
   4  -5  14    4.45    1.30 
   4   5  15    3.02    1.37 
   4  -5 -15    5.71    1.91 
  -4  -5  15    4.11    1.42 
  -4   5 -15    2.94    1.29 
   4   5 -15    2.22    1.32 
  -4  -5 -15    2.20    1.30 
  -4   5  15    3.68    1.69 
   4  -5  15    4.98    1.53 
   4   5  16    5.10    1.65 
   4  -5 -16    1.36    1.52 
  -4  -5  16    5.83    1.74 
   4   5 -16    3.18    1.55 
  -4  -6   0  273.80    5.87 
   4  -6   0  285.22    6.50 
  -4   6   0  280.47    6.72 
  -4   6   0  288.41    6.18 
  -4  -6   0  285.19    6.41 
   4   6   0  289.97    5.91 
   4  -6   0  289.61    6.09 
   4  -6  -1   76.42    2.39 
   4   6   1   80.88    1.77 
  -4  -6   1   80.07    2.52 
   4   6   1   80.13    1.73 
  -4  -6   1   79.87    1.87 
   4   6   1   78.32    2.25 
  -4   6  -1   78.01    2.22 
   4   6   1   80.08    1.83 
   4  -6  -1   81.30    2.55 
  -4   6  -1   78.89    2.67 
  -4  -6  -1   78.59    2.49 
   4  -6   1   73.42    2.49 
  -4   6   1   78.74    2.63 
   4  -6   1   79.92    2.11 
   4   6  -1   80.36    2.01 
  -4  -6  -1   73.95    2.16 
  -4  -6   2  140.99    2.99 
  -4  -6   2  140.57    3.78 
   4   6   2  142.01    3.27 
   4   6   2  137.02    3.59 
  -4   6  -2  137.86    3.26 
  -4   6  -2  133.53    3.92 
   4  -6  -2  134.61    3.81 
  -4  -6   2  142.44    3.05 
   4   6   2  144.58    3.30 
   4  -6  -2  146.78    3.87 
  -4  -6  -2  130.92    3.81 
   4  -6   2  133.29    3.82 
   4  -6   2  149.15    3.57 
   4   6  -2  139.57    3.16 
   4  -6   2  141.36    3.17 
  -4   6   2  141.29    3.91 
   4   6   3   27.22    1.18 
   4  -6  -3   27.28    1.52 
  -4  -6   3   27.68    1.10 
   4   6   3   27.92    1.44 
  -4   6  -3   27.98    0.97 
  -4  -6   3   26.05    1.39 
   4  -6  -3   25.15    1.46 
  -4   6  -3   27.62    1.57 
  -4  -6  -3   32.34    1.64 
   4  -6   3   28.94    1.06 
   4   6  -3   27.01    1.10 
  -4   6   3   30.59    1.53 
   4  -6   3   30.97    1.55 
   4  -6   3   28.30    1.25 
   4  -6  -4   10.43    1.03 
  -4   6  -4    8.52    0.99 
  -4  -6   4    9.62    0.93 
   4  -6  -4   10.56    1.03 
   4   6   4    8.94    0.91 
   4  -6   4    9.20    0.74 
   4   6  -4    8.23    0.69 
   4  -6   4    8.85    0.94 
  -4   6   4    9.22    0.98 
   4  -6   4   10.51    0.69 
  -4  -6  -4    9.93    1.04 
   4  -6  -5  192.18    5.43 
  -4  -6   5  192.14    5.05 
   4  -6  -5  192.84    5.49 
   4   6   5  177.57    5.11 
  -4   6  -5  185.57    5.53 
  -4   6  -5  183.66    5.05 
   4  -6   5  193.04    4.36 
  -4  -6  -5  184.45    5.40 
   4  -6   5  183.71    5.08 
   4   6  -5  189.90    5.00 
   4   6  -5  183.93    4.58 
  -4   6   5  186.86    5.31 
   4  -6   5  189.58    4.39 
  -4   6  -6    3.86    0.90 
  -4  -6   6    5.81    0.91 
  -4   6  -6    2.99    0.72 
   4   6   6    4.89    0.93 
   4  -6  -6    3.51    0.85 
   4  -6  -6    4.60    0.99 
   4   6  -6    3.63    0.77 
   4  -6   6    4.00    0.83 
   4  -6   6    4.93    0.66 
   4  -6   6    4.60    0.63 
  -4   6   6    5.86    0.93 
   4   6  -6    4.87    0.73 
  -4  -6  -6    2.78    0.77 
   4  -6  -7   13.45    1.46 
   4  -6  -7   14.96    1.46 
   4   6   7   13.17    1.36 
  -4  -6   7   16.16    1.36 
  -4   6  -7   14.75    1.34 
   4  -6   7   11.75    1.25 
   4   6  -7   12.57    1.21 
  -4  -6  -7   14.87    1.54 
   4   6  -7   15.15    1.21 
   4  -6   7   13.29    1.02 
  -4   6   7   14.13    1.41 
   4  -6   7   13.25    0.90 
   4  -6  -8    5.28    1.17 
  -4  -6   8    4.85    0.99 
   4   6   8    5.08    1.07 
  -4   6  -8    4.49    0.96 
  -4  -6  -8    4.44    1.06 
   4  -6   8    4.08    0.77 
   4  -6   8    5.38    1.05 
   4   6  -8    3.37    0.85 
  -4   6   8    5.48    1.12 
  -4  -6   9   20.38    1.76 
   4  -6  -9   17.44    1.87 
  -4   6  -9   23.84    1.89 
   4   6   9   19.65    1.84 
   4   6  -9   17.56    1.69 
   4  -6   9   19.54    1.42 
   4  -6   9   18.81    1.72 
  -4   6   9   18.69    1.82 
  -4  -6  -9   15.55    1.72 
   4  -6 -10    1.22    0.96 
  -4  -6  10    1.24    0.72 
   4   6  10    1.28    0.80 
  -4   6 -10    1.59    0.83 
   4  -6  10   -0.61    0.67 
   4  -6  10    1.52    0.68 
  -4  -6 -10    0.29    0.74 
  -4   6  10    0.70    0.85 
   4   6 -10    2.50    0.91 
  -4   6 -11    8.89    1.57 
   4   6  11   10.39    1.58 
   4  -6 -11   10.77    1.87 
  -4  -6  11   12.64    1.68 
   4  -6  11    9.87    1.49 
   4  -6  11   10.16    1.31 
  -4   6  11   13.02    1.76 
   4   6 -11    7.74    1.49 
  -4  -6 -11   11.97    1.74 
  -4   6 -12   15.37    1.84 
   4   6  12   17.58    2.04 
  -4  -6  12   18.19    2.05 
   4  -6 -12   19.58    2.24 
  -4  -6 -12   14.05    1.97 
  -4   6  12   14.32    2.12 
   4  -6  12   13.77    1.60 
   4   6 -12   14.75    1.93 
   4  -6  12   15.15    1.85 
  -4  -6  13    1.26    0.90 
   4  -6 -13    1.27    1.15 
  -4   6 -13    2.34    1.06 
   4   6  13    2.19    1.10 
  -4  -6 -13    1.13    1.14 
   4  -6  13    1.45    0.84 
   4   6 -13    2.59    1.12 
  -4   6  13    3.13    1.47 
  -4  -6  14    1.58    1.18 
   4   6  14    2.23    1.19 
   4  -6 -14    2.41    1.27 
  -4   6 -14    4.39    1.37 
  -4   6  14    2.61    1.45 
   4  -6  14    2.10    1.15 
   4   6 -14    1.15    1.12 
  -4  -6 -14    3.51    1.40 
  -4  -6  15    1.49    1.07 
  -4   6 -15   -0.09    0.98 
   4   6  15    0.75    1.01 
   4  -6 -15    0.76    1.06 
   4  -6  15    1.52    1.15 
  -4  -6 -15    1.63    1.31 
   4   6 -15    1.94    1.23 
   4   6  16    1.24    1.13 
  -4  -7   0   38.42    1.74 
  -4   7   0   37.94    1.51 
  -4  -7   0   36.12    1.34 
  -4   7   0   41.63    1.87 
   4   7   0   37.38    1.32 
   4  -7   0   42.38    1.86 
   4  -7   0   38.30    1.48 
  -4   7  -1  201.17    4.61 
   4  -7  -1  201.75    5.11 
   4   7   1  204.44    4.09 
  -4  -7   1  209.66    5.16 
   4   7   1  199.90    4.59 
   4  -7  -1  205.23    4.89 
  -4  -7   1  196.09    4.32 
  -4   7  -1  200.76    5.24 
  -4  -7  -1  198.11    5.05 
   4   7  -1  200.34    4.27 
  -4   7   1  199.53    5.20 
   4  -7   1  206.47    4.48 
   4  -7   1  208.74    5.23 
  -4  -7   2   10.56    0.48 
   4   7   2   10.16    0.61 
   4   7   2   11.29    0.89 
   4  -7  -2   10.48    0.91 
   4   7   2   10.04    0.65 
  -4  -7   2   10.98    0.46 
   4   7   2   10.24    0.62 
  -4   7  -2    9.87    0.99 
  -4  -7   2   11.02    0.41 
  -4  -7   2   10.49    0.95 
  -4   7  -2   11.03    0.68 
  -4  -7   2   10.73    0.40 
   4  -7  -2   10.22    0.97 
   4  -7   2   11.27    1.02 
   4  -7   2   11.45    0.64 
  -4   7   2    8.84    0.89 
   4   7  -2   10.34    0.59 
  -4  -7  -2   10.27    1.02 
   4  -7  -3   31.77    1.73 
  -4  -7   3   32.01    1.68 
   4  -7  -3   33.45    1.76 
  -4   7  -3   32.44    1.73 
  -4   7  -3   32.31    1.06 
  -4  -7   3   33.45    1.18 
   4   7   3   34.68    1.63 
   4  -7   3   29.97    1.64 
   4  -7   3   33.74    1.12 
   4   7  -3   33.99    1.21 
   4  -7   3   30.59    1.42 
  -4   7   3   33.24    1.66 
  -4  -7  -3   32.70    1.80 
  -4   7  -4   17.75    1.41 
   4  -7  -4   14.19    1.26 
   4  -7  -4   17.00    1.32 
   4   7   4   14.95    1.22 
  -4  -7   4   16.39    1.23 
   4  -7   4   17.35    1.05 
  -4   7   4   18.29    1.33 
   4   7  -4   16.98    0.93 
   4  -7   4   17.19    0.83 
  -4  -7  -4   19.21    1.48 
   4  -7   4   19.73    1.37 
   4   7   5   27.13    1.67 
  -4   7  -5   24.15    1.72 
  -4  -7   5   28.36    1.63 
   4  -7  -5   22.79    1.67 
   4  -7  -5   25.83    1.79 
  -4   7   5   26.53    1.64 
   4   7  -5   25.09    1.27 
   4  -7   5   24.71    1.12 
   4  -7   5   28.02    1.72 
   4  -7   5   24.82    1.25 
  -4  -7  -5   24.14    1.72 
  -4   7  -6   40.13    2.09 
  -4  -7   6   39.42    2.07 
  -4   7  -6   39.56    2.37 
   4  -7  -6   36.45    2.24 
   4  -7  -6   48.28    2.54 
   4   7   6   41.58    2.26 
  -4   7   6   42.80    2.31 
   4  -7   6   42.07    2.17 
   4  -7   6   42.31    1.62 
   4   7  -6   47.83    1.91 
   4  -7   6   43.39    1.65 
  -4  -7  -6   39.29    2.33 
  -4   7  -7    8.57    1.10 
   4  -7  -7    7.42    1.28 
   4   7   7    7.16    1.20 
  -4  -7   7    8.94    1.14 
   4  -7   7    5.40    0.76 
  -4  -7  -7    8.38    1.31 
   4   7  -7    8.59    1.12 
   4  -7   7    6.63    1.02 
  -4   7   7    7.04    1.09 
   4  -7   7    7.65    0.81 
   4  -7  -8   27.94    2.15 
  -4  -7   8   29.69    1.97 
   4   7   8   28.19    2.07 
  -4   7  -8   30.41    2.03 
  -4   7   8   28.87    2.10 
   4  -7   8   30.30    1.55 
  -4  -7  -8   31.35    2.29 
   4   7  -8   29.41    1.94 
   4  -7   8   30.21    2.03 
  -4  -7   9    2.59    0.80 
  -4   7  -9    2.07    0.76 
   4  -7  -9    0.74    0.70 
   4   7   9    0.57    0.78 
  -4   7   9    2.08    0.90 
   4  -7   9    2.26    0.85 
   4  -7   9    2.23    0.67 
   4   7  -9    2.76    0.84 
  -4  -7  -9    2.14    0.92 
  -4   7 -10   73.26    3.61 
   4   7  10   80.87    3.87 
   4  -7 -10   74.56    3.94 
  -4  -7  10   79.29    3.65 
   4   7 -10   75.89    3.59 
   4  -7  10   76.21    2.97 
  -4   7  10   80.61    3.95 
   4  -7  10   81.16    3.77 
  -4  -7 -10   81.20    4.17 
  -4   7 -11   13.84    1.66 
  -4  -7  11   13.53    1.70 
   4  -7 -11   12.08    1.84 
   4   7  11   16.28    1.92 
  -4   7  11   15.89    2.08 
   4  -7  11   15.80    1.83 
   4   7 -11   15.85    1.78 
  -4  -7 -11   14.56    1.94 
  -4   7 -12    1.56    0.92 
  -4  -7  12    1.48    1.01 
   4  -7 -12    0.58    0.94 
   4   7  12    1.23    0.92 
   4  -7  12    0.05    0.74 
   4   7 -12    0.47    0.92 
  -4  -7 -12    1.90    1.03 
  -4   7  12    1.31    1.12 
   4   7  13   10.46    1.90 
   4  -7 -13    7.71    1.82 
  -4  -7  13    7.94    1.65 
  -4   7 -13    7.20    1.65 
  -4   7  13    5.92    1.61 
   4   7 -13   10.10    1.86 
   4  -7  13    7.78    1.70 
  -4  -7 -13    5.59    1.64 
  -4   7 -14    2.57    1.19 
  -4  -7  14    1.95    1.11 
   4   7  14    2.38    1.29 
   4  -7 -14    1.42    1.26 
   4  -7  14    2.57    1.20 
  -4  -7 -14    1.18    1.23 
  -4   7  14    3.39    1.56 
   4   7 -14    4.67    1.44 
  -4  -7  15    0.08    0.92 
  -4   7 -15   -1.22    0.90 
   4   7  15    0.72    1.10 
   4  -7 -15    0.13    1.22 
   4   7 -15   -0.55    0.82 
  -4  -7 -15    0.49    1.10 
   4  -7  15    0.90    1.21 
   4  -8   0  109.74    3.45 
  -4  -8   0  104.72    3.33 
   4   8   0  111.46    2.74 
  -4   8   0  114.02    3.50 
   4  -8   0  102.19    2.91 
  -4  -8   1    4.81    0.79 
   4   8   1    4.15    0.35 
   4  -8  -1    3.84    0.58 
   4   8   1    4.67    0.58 
   4   8   1    3.67    0.30 
  -4   8  -1    3.21    0.70 
  -4   8  -1    4.35    0.58 
  -4  -8   1    4.04    0.47 
   4  -8  -1    2.99    0.70 
   4  -8   1    3.46    0.49 
   4   8  -1    4.27    0.42 
   4  -8   1    4.54    0.83 
  -4  -8  -1    3.24    0.69 
  -4   8   1    4.38    0.83 
   4   8   2  111.16    2.64 
   4  -8  -2  107.41    3.51 
  -4  -8   2  102.70    3.38 
  -4   8  -2  110.73    2.74 
   4   8   2  108.95    2.71 
   4  -8  -2  104.45    3.31 
   4   8   2  112.36    2.55 
   4   8   2  109.00    3.09 
  -4   8  -2  108.55    3.49 
  -4  -8   2  103.42    2.55 
  -4   8   2  102.57    3.38 
   4   8  -2  110.29    2.55 
   4  -8   2  107.19    2.64 
   4  -8   2  108.86    3.53 
  -4  -8  -2  109.17    3.52 
  -4  -8   3   -0.15    0.12 
   4   8   3    0.71    0.44 
   4  -8  -3    0.02    0.42 
  -4  -8   3    0.12    0.24 
  -4  -8   3    0.40    0.47 
  -4  -8   3    0.10    0.12 
  -4   8  -3    0.33    0.19 
   4   8   3   -0.21    0.27 
   4  -8  -3    0.19    0.38 
  -4   8  -3    0.02    0.43 
   4  -8   3    0.36    0.23 
   4  -8   3    0.29    0.38 
   4   8  -3   -0.08    0.23 
  -4   8   3    0.23    0.44 
   4  -8   3   -0.10    0.42 
  -4  -8  -3    0.09    0.49 
   4   8   4   14.22    1.22 
   4  -8  -4    9.75    1.19 
   4  -8  -4   14.17    1.32 
  -4   8  -4   12.87    1.22 
  -4  -8   4   14.58    1.24 
   4   8   4   13.73    1.01 
   4  -8   4   14.28    1.32 
   4   8  -4   15.58    0.85 
  -4  -8  -4   16.74    1.46 
   4  -8   4   13.32    0.70 
  -4   8   4   14.30    1.23 
   4  -8   4   13.81    1.03 
   4   8   5   14.94    1.29 
  -4   8  -5   13.99    1.41 
   4  -8  -5   14.64    1.35 
  -4  -8   5   13.42    1.31 
   4  -8  -5   14.06    1.39 
   4   8  -5   13.01    0.91 
  -4   8   5   13.37    1.23 
  -4  -8  -5   14.22    1.45 
   4  -8   5   12.84    1.28 
   4  -8   5   15.07    0.81 
   4  -8   5   14.24    1.04 
  -4   8  -6    5.94    1.14 
   4   8   6    4.60    0.99 
   4  -8  -6    4.99    1.04 
  -4  -8   6    5.69    0.99 
   4  -8   6    6.03    0.78 
  -4  -8  -6    4.91    1.11 
   4  -8   6    5.51    0.66 
   4  -8   6    4.84    0.97 
  -4   8   6    5.78    1.09 
   4   8   7    4.73    1.07 
  -4   8  -7    4.84    1.15 
  -4  -8   7    4.47    0.95 
   4  -8  -7    5.30    1.15 
   4  -8   7    4.63    0.97 
  -4  -8  -7    4.82    1.17 
   4  -8   7    6.06    0.75 
  -4   8   7    5.85    1.13 
   4  -8  -8    3.22    0.98 
  -4   8  -8    0.56    0.56 
   4   8   8    2.49    0.89 
  -4  -8   8    2.27    0.84 
  -4   8   8    2.24    0.93 
  -4  -8  -8    2.18    0.86 
   4   8  -8    2.47    0.85 
   4  -8   8    2.16    0.81 
   4   8   9    0.68    0.75 
  -4   8  -9    2.50    0.83 
  -4  -8   9    3.84    1.00 
   4  -8  -9    3.13    1.06 
  -4  -8  -9    0.69    0.75 
   4   8  -9    2.25    0.80 
  -4   8   9    2.66    0.93 
   4  -8   9    3.51    1.00 
  -4  -8  10    8.40    1.48 
  -4   8 -10    9.15    1.55 
   4  -8 -10    9.28    1.71 
   4   8  10   10.41    1.73 
  -4  -8 -10    6.98    1.53 
  -4   8  10   10.31    1.55 
   4   8 -10    8.33    1.46 
   4  -8  10   10.36    1.55 
  -4   8 -11   10.93    1.57 
  -4  -8  11    9.00    1.40 
   4  -8 -11    9.86    1.90 
   4   8  11    8.67    1.68 
  -4  -8 -11   10.39    1.95 
   4   8 -11    7.96    1.47 
   4  -8  11    8.64    1.56 
  -4   8  11    4.62    1.38 
   4  -8 -12    0.43    0.92 
  -4   8 -12    1.02    0.80 
   4   8  12    0.51    0.90 
  -4  -8  12    0.29    0.88 
  -4  -8 -12    1.11    0.97 
  -4   8  12    0.25    1.11 
   4   8 -12    1.01    0.94 
   4  -8  12    2.34    1.14 
   4   8  13    3.52    1.36 
  -4   8 -13    6.01    1.50 
  -4  -8  13    8.91    1.80 
   4  -8 -13    5.55    1.69 
  -4  -8 -13    6.84    1.86 
  -4   8  13    6.97    1.80 
   4  -8  13    7.47    1.66 
   4   8 -13    7.64    1.69 
  -4   8 -14    4.42    1.36 
   4  -8 -14    2.74    1.50 
   4   8  14    1.00    1.15 
  -4  -8  14    1.58    0.97 
  -4  -8 -14    3.28    1.50 
   4  -8  14    2.24    1.10 
  -4   8  14    1.23    1.21 
   4   8 -14    0.53    0.95 
  -4  -8  15    0.03    0.89 
   4   8  15    1.75    1.58 
   4  -8 -15   -0.34    1.00 
   4   8  15    1.64    1.36 
   4   8 -15   -0.18    0.92 
   4  -8  15    0.96    1.02 
  -4  -8 -15    1.62    1.31 
  -4  -9   0    4.08    0.81 
  -4   9   0    5.56    0.71 
   4  -9   0    5.21    0.63 
   4   9   0    4.33    0.51 
   4  -9   0    4.75    0.93 
  -4   9   0    5.64    0.93 
  -4  -9   1   93.31    3.27 
  -4   9  -1   94.01    2.64 
   4   9   1   94.44    2.62 
  -4   9  -1   94.11    3.18 
   4  -9  -1   88.68    2.87 
   4  -9  -1   91.09    3.23 
   4   9   1   92.75    1.95 
   4   9   1   90.30    1.95 
  -4   9   1   94.26    2.88 
   4   9  -1   91.39    2.25 
   4  -9   1   91.32    2.53 
  -4   9   1   94.58    3.24 
  -4  -9  -1   94.07    3.22 
   4  -9   1   87.56    3.25 
   4   9   2   52.98    1.96 
  -4   9  -2   52.57    1.64 
  -4  -9   2   50.21    1.65 
  -4   9  -2   47.52    2.23 
   4   9   2   52.74    1.40 
   4  -9  -2   52.40    2.38 
   4  -9  -2   50.34    2.16 
  -4  -9   2   51.70    2.34 
   4   9  -2   52.77    1.46 
  -4  -9  -2   55.09    2.47 
   4  -9   2   53.47    1.62 
   4  -9   2   50.81    2.38 
  -4   9   2   49.86    2.23 
  -4  -9   3   15.68    0.70 
  -4  -9   3   16.74    1.36 
  -4  -9   3   15.86    0.79 
   4  -9  -3   16.35    1.41 
  -4   9  -3   16.02    0.64 
   4  -9  -3   16.95    1.33 
  -4  -9   3   15.69    0.74 
   4   9   3   15.86    0.88 
   4   9   3   15.88    1.17 
  -4   9  -3   16.08    1.35 
  -4   9   3   17.17    1.35 
   4  -9   3   13.78    1.32 
  -4  -9  -3   13.53    1.36 
   4  -9   3   16.77    0.79 
   4   9  -3   14.68    0.73 
   4  -9  -4   48.67    2.40 
  -4  -9   4   52.20    1.22 
   4  -9  -4   48.33    2.52 
   4   9   4   50.10    2.26 
  -4   9  -4   52.66    2.51 
  -4  -9   4   49.62    2.41 
  -4  -9   4   52.00    1.23 
   4   9   4   51.80    1.97 
   4  -9   4   48.99    2.14 
   4  -9   4   52.78    2.51 
   4  -9   4   51.65    1.48 
  -4   9   4   47.39    2.28 
  -4  -9  -4   55.25    2.67 
  -4   9  -5    0.25    0.51 
   4  -9  -5    0.68    0.60 
   4   9   5   -0.24    0.47 
  -4  -9   5    0.32    0.49 
   4   9   5    0.27    0.43 
   4  -9   5   -0.03    0.43 
  -4   9   5    0.80    0.51 
  -4  -9  -5    0.01    0.57 
   4  -9   5   -0.17    0.46 
  -4  -9   6   14.89    1.51 
   4   9   6   18.31    1.42 
   4  -9  -6   14.90    1.67 
   4   9   6   17.11    1.50 
  -4   9  -6   15.27    1.58 
  -4  -9  -6   15.64    1.70 
   4  -9   6   14.03    1.45 
  -4   9   6   16.17    1.51 
   4  -9   6   16.64    1.21 
   4   9   7    4.93    1.05 
   4  -9  -7    6.22    1.26 
  -4  -9   7    5.77    1.09 
  -4   9  -7    5.34    1.19 
   4   9   7    3.77    0.95 
   4  -9   7    5.93    1.16 
  -4  -9  -7    4.99    1.18 
  -4   9   7    2.40    0.86 
  -4  -9   8    2.23    0.78 
   4   9   8    1.49    0.72 
   4  -9  -8    1.47    0.82 
  -4  -9  -8    1.69    0.89 
  -4   9   8    3.80    0.98 
   4  -9   8    3.13    0.96 
  -4  -9   9   18.62    1.82 
   4   9   9   17.94    1.84 
   4  -9  -9   15.15    1.97 
  -4  -9  -9   18.23    2.01 
  -4   9   9   18.97    1.88 
   4  -9   9   16.11    1.68 
  -4   9 -10   13.93    1.70 
   4  -9 -10   11.49    1.80 
   4   9  10   12.42    1.80 
  -4  -9  10   11.15    1.48 
  -4   9  10   13.38    1.82 
  -4  -9 -10   13.55    1.88 
   4   9 -10   10.63    1.45 
   4  -9  10   10.72    1.66 
  -4   9 -11    1.14    0.83 
   4   9  11    1.25    0.90 
   4  -9 -11    3.10    1.21 
  -4  -9  11    2.60    0.91 
   4  -9  11    2.92    1.03 
  -4  -9 -11    2.83    1.17 
   4   9 -11    1.66    0.90 
  -4   9  11    2.24    1.18 
  -4  -9  12    1.68    0.89 
   4  -9 -12    4.36    1.56 
  -4   9 -12    3.49    1.16 
   4   9  12    2.16    1.27 
   4   9  12    1.88    1.15 
   4   9 -12    4.40    1.30 
  -4  -9 -12    3.57    1.46 
   4  -9  12    3.38    1.14 
  -4   9  12    6.17    1.52 
   4   9  13    7.39    1.92 
   4  -9 -13    5.02    1.74 
   4   9  13    5.32    1.65 
  -4   9 -13    3.80    1.26 
  -4  -9  13    7.21    1.55 
  -4   9  13    4.66    1.61 
   4  -9  13    7.34    1.64 
   4   9 -13    5.18    1.45 
  -4  -9 -13    6.17    1.82 
   4   9  14   11.11    2.24 
   4  -9 -14    5.47    1.92 
  -4  -9  14    7.85    1.68 
  -4   9 -14    3.57    1.35 
   4   9  14    4.27    1.54 
  -4   9  14    5.58    1.87 
  -4  -9 -14    4.03    1.89 
   4  -9  14    6.94    1.70 
   4   9 -14    4.35    1.43 
  -4  10   0   94.72    2.83 
   4  10   0   94.52    2.43 
   4 -10   0   92.75    2.74 
  -4 -10   0   87.90    3.31 
   4 -10   0   86.32    3.31 
  -4 -10   1   52.41    2.48 
   4 -10  -1   55.04    2.56 
   4 -10  -1   51.16    2.08 
   4  10   1   52.00    1.80 
  -4  10  -1   53.81    1.86 
  -4  10   1   44.57    2.23 
   4  10  -1   55.35    1.51 
  -4 -10  -1   55.10    2.47 
   4 -10   1   51.67    1.75 
   4 -10   1   50.51    2.51 
   4 -10  -2   17.54    1.54 
  -4  10  -2   17.85    0.90 
   4  10   2   17.21    1.12 
  -4 -10   2   16.50    1.44 
   4 -10  -2   15.53    1.24 
  -4 -10  -2   17.55    1.48 
   4 -10   2   15.00    1.51 
  -4  10   2   19.46    1.48 
  -4 -10   3   21.66    1.67 
  -4  10  -3   21.54    1.55 
  -4  10  -3   21.06    0.60 
   4 -10  -3   20.91    1.73 
   4 -10  -3   21.14    1.54 
   4  10   3   20.72    1.34 
  -4  10   3   19.30    1.46 
   4 -10   3   17.75    1.65 
  -4 -10  -3   20.49    1.65 
  -4 -10   4   16.83    0.82 
  -4 -10   4   18.48    1.56 
   4  10   4   15.79    1.05 
   4 -10  -4   15.34    1.54 
   4  10   4   17.56    1.36 
  -4  10  -4   17.45    1.52 
  -4 -10  -4   16.71    1.58 
  -4  10   4   18.46    1.47 
   4 -10   4   13.75    1.51 
  -4  10  -5   13.39    1.47 
  -4 -10   5   10.65    1.39 
   4  10   5   12.62    1.32 
   4  10   5   13.37    1.11 
   4 -10  -5   12.40    1.45 
  -4 -10   5   11.79    0.55 
   4 -10   5   12.16    1.45 
  -4  10   5   12.48    1.24 
  -4 -10  -5   12.07    1.45 
   4  10   6    4.15    1.01 
   4  10   6    6.32    1.02 
   4 -10  -6    2.60    0.93 
  -4 -10   6    3.42    0.98 
  -4  10  -6    4.42    1.10 
   4 -10   6    4.13    1.02 
  -4 -10  -6    3.59    1.11 
  -4  10   6    4.94    1.05 
  -4 -10   7   16.67    1.61 
   4 -10  -7   10.35    1.63 
   4  10   7   14.13    1.47 
  -4  10  -7   15.98    1.79 
   4  10   7   14.70    1.61 
  -4 -10  -7   14.75    1.74 
  -4  10   7   16.48    1.63 
   4 -10   7   15.55    1.70 
   4  10   8    9.30    1.35 
   4  10   8   10.80    1.56 
   4 -10  -8   11.55    1.66 
  -4 -10   8   11.26    1.45 
  -4  10   8   10.04    1.50 
   4 -10   8    8.87    1.36 
  -4 -10  -8   10.15    1.59 
   4 -10  -9   20.35    2.24 
   4  10   9   21.78    2.05 
  -4 -10   9   17.22    1.85 
   4 -10   9   20.33    1.96 
  -4  10   9   19.32    1.92 
  -4 -10  -9   20.65    2.21 
   4 -10 -10    4.54    1.39 
   4  10  10    5.25    1.33 
  -4 -10  10    5.18    1.24 
   4  10  10    5.33    1.38 
  -4  10  10    7.61    1.57 
   4 -10  10    4.30    1.21 
  -4 -10 -10    5.15    1.44 
  -4 -10  11    1.18    0.80 
   4  10  11   -0.33    0.93 
   4  10  11    0.15    0.87 
   4 -10 -11    0.80    0.88 
  -4 -10 -11    0.87    0.91 
  -4  10  11    0.35    0.76 
   4 -10  11    0.67    0.86 
   4 -10 -12    1.00    1.09 
  -4 -10  12   -0.38    0.86 
   4  10  12    0.79    1.17 
   4  10  12   -0.03    0.98 
  -4 -10 -12   -0.37    0.83 
   4 -10  12    0.43    0.79 
  -4  10  12    1.68    1.26 
   4  10  13    8.43    1.91 
  -4 -10  13    9.86    1.74 
   4 -10 -13    8.58    2.05 
   4  10  13   10.58    2.13 
  -4  10 -13    7.08    1.61 
  -4 -10 -13    8.14    1.95 
  -4  10  13    7.17    1.77 
   4 -10  13    8.13    1.70 
   4 -10 -14    5.96    2.00 
  -4  10 -14    6.65    1.67 
  -4 -10  14    4.32    1.38 
   4  10  14    4.05    1.52 
   4 -10  14    6.89    1.71 
   4  10 -14    8.18    1.80 
  -4 -10 -14    6.61    1.92 
   4 -11   0   44.60    2.39 
  -4  11   0   44.35    2.19 
  -4  11   0   43.36    1.82 
  -4 -11   0   47.04    2.37 
   4  11   1   23.27    1.17 
  -4  11  -1   21.59    1.55 
   4 -11  -1   23.19    1.75 
   4 -11  -1   22.09    1.51 
  -4 -11   1   21.07    1.67 
  -4  11   1   24.27    1.43 
  -4 -11  -1   22.55    1.70 
   4 -11   1   24.71    1.91 
   4 -11  -2   59.14    2.84 
  -4 -11   2   70.52    3.03 
   4  11   2   63.23    2.23 
  -4  11  -2   58.40    2.63 
   4 -11   2   63.30    3.01 
  -4 -11  -2   67.32    3.00 
   4  11   3    5.46    0.83 
  -4 -11   3    5.27    1.06 
   4 -11  -3    6.34    1.16 
  -4  11   3    5.23    0.99 
  -4 -11  -3    4.79    1.06 
   4 -11   3    8.27    1.25 
  -4 -11   4    1.90    0.80 
   4  11   4    3.11    0.82 
  -4  11  -4    0.41    0.41 
   4 -11  -4    0.45    0.77 
  -4 -11  -4    5.18    1.15 
  -4  11   4    2.24    0.79 
   4 -11   4    1.06    0.71 
  -4 -11   5   -0.87    0.52 
  -4  11  -5    0.35    0.59 
   4  11   5   -0.14    0.53 
   4 -11  -5    1.19    0.74 
   4 -11   5    0.33    0.76 
  -4 -11  -5   -0.52    0.54 
  -4  11   5    0.16    0.64 
  -4 -11   6    5.89    0.52 
  -4 -11   6    6.31    1.22 
   4  11   6    7.41    1.13 
   4 -11  -6    6.36    1.37 
  -4  11  -6    6.52    1.28 
   4 -11   6    8.48    1.31 
  -4 -11  -6    6.30    1.32 
  -4  11   6    9.81    1.30 
  -4  11  -7   10.92    1.50 
   4  11   7   13.44    1.62 
  -4 -11   7   18.32    1.82 
   4 -11  -7   12.31    1.77 
   4 -11   7   11.99    1.52 
  -4 -11  -7   10.42    1.81 
  -4  11   7   13.51    1.56 
  -4 -11   8    9.02    1.53 
   4  11   8    6.91    1.39 
   4 -11  -8    4.10    1.26 
   4 -11   8    6.59    1.39 
  -4  11   8    6.39    1.36 
  -4 -11  -8    4.66    1.27 
   4  11   9    7.48    1.47 
  -4 -11   9    4.30    1.21 
   4 -11  -9    4.52    1.42 
  -4  11   9    5.62    1.37 
  -4 -11  -9    5.91    1.50 
   4 -11   9    4.40    1.22 
   4 -11 -10    5.87    1.60 
   4  11  10    4.88    1.44 
  -4 -11  10    6.36    1.38 
  -4  11  10    4.62    1.26 
  -4 -11 -10    6.88    1.76 
   4 -11  10    6.57    1.50 
   4 -11 -11    0.84    1.17 
  -4 -11  11    1.71    0.93 
   4  11  11    1.06    0.92 
  -4 -11 -11    2.50    1.29 
   4 -11  11    1.25    1.02 
  -4  11  11    0.49    0.85 
  -4 -11  12    9.57    1.79 
   4 -11 -12    9.86    2.08 
   4  11  12    9.31    1.99 
  -4  11  12    7.10    1.73 
  -4 -11 -12   11.53    2.20 
   4 -11  12   10.99    1.96 
   4 -11 -13    0.34    1.31 
   4  11  13    1.60    1.40 
  -4 -11  13    1.72    1.02 
  -4 -11 -13    1.83    1.36 
  -4  11  13    1.96    1.44 
   4 -11  13    0.64    1.17 
  -4 -12   0   51.20    2.62 
  -4  12   0   48.61    2.42 
   4 -12   0   46.83    2.56 
  -4 -12   1    9.31    1.40 
  -4  12  -1   10.62    1.21 
   4 -12  -1   11.98    1.38 
  -4  12   1    9.15    1.23 
   4 -12   1    7.97    1.32 
  -4 -12  -1   11.29    1.47 
  -4  12   1    9.44    1.04 
  -4  12  -2   15.35    1.40 
   4 -12  -2   14.98    1.55 
  -4 -12   2   15.26    1.56 
   4 -12   2   16.39    1.62 
  -4  12   2   11.57    1.18 
  -4  12   2   14.10    1.43 
  -4 -12  -2   13.68    1.61 
   4 -12  -3    9.16    1.36 
   4  12   3    9.52    1.05 
  -4  12  -3    9.90    1.29 
  -4 -12   3   11.03    1.42 
  -4 -12  -3   12.13    1.57 
   4 -12   3    8.33    1.46 
   4  12   4    1.50    0.68 
  -4  12  -4    0.82    0.69 
   4 -12  -4    0.32    0.69 
  -4 -12   4    1.03    0.74 
  -4  12   4    0.95    0.69 
  -4 -12  -4    2.87    0.92 
   4 -12   4    1.87    0.88 
  -4  12  -5    0.40    0.54 
   4 -12  -5    1.61    0.95 
   4  12   5    1.32    0.72 
  -4 -12   5    0.37    0.63 
   4 -12   5   -1.18    0.52 
  -4 -12  -5   -0.62    0.54 
  -4  12   5    0.30    0.69 
  -4  12  -6    4.89    1.14 
   4 -12  -6    4.54    1.29 
  -4 -12   6    5.17    1.27 
   4  12   6    7.31    1.32 
  -4 -12  -6    4.23    1.23 
  -4  12   6    5.24    1.16 
   4 -12   6    4.47    1.16 
   4  12   7    7.59    1.32 
  -4 -12   7    5.75    1.36 
   4 -12  -7    6.48    1.49 
  -4 -12  -7    7.92    1.60 
   4 -12   7    6.74    1.39 
  -4  12   7    4.92    1.17 
  -4 -12   8    7.65    1.43 
   4  12   8    5.12    1.31 
   4 -12  -8    3.87    1.40 
  -4 -12  -8    4.54    1.33 
   4 -12   8    5.49    1.39 
  -4  12   8    5.33    1.25 
   4 -12  -9    8.47    1.76 
  -4 -12   9    7.58    1.47 
   4  12   9    6.71    1.41 
   4 -12   9    4.05    1.19 
  -4 -12  -9    6.19    1.73 
  -4  12   9    5.96    1.45 
  -4 -12  10    1.12    1.05 
   4 -12 -10    3.83    1.53 
   4  12  10    3.08    1.23 
   4 -12  10    3.94    1.30 
  -4 -12 -10    3.51    1.36 
  -4  12  10    3.65    1.32 
   4  12  11    2.04    1.12 
  -4 -12  11    2.67    1.12 
   4 -12 -11    1.77    1.36 
   4 -12  11    1.17    1.08 
  -4 -12 -11    2.08    1.30 
  -4  12  11    3.55    1.44 
   4  12  12   -0.13    0.94 
   4 -12 -12   -0.15    0.93 
  -4 -12  12   -0.12    0.88 
   4 -12  12    0.63    0.94 
  -4 -12 -12    1.27    1.15 
  -4  12  12    0.61    1.08 
  -4 -12  13    4.66    1.58 
   4  12  13    2.23    1.34 
  -4  12  13    1.80    1.44 
  -4  13   0    1.81    0.70 
  -4 -13   0    4.06    1.03 
   4 -13   0    0.88    0.72 
  -4 -13   1   18.84    1.76 
   4 -13  -1   20.46    1.83 
  -4  13  -1   21.27    1.66 
   4 -13   1   23.25    1.94 
  -4 -13  -1   19.84    1.79 
  -4  13   1   23.40    1.73 
  -4  13  -2    6.19    1.09 
  -4 -13   2    5.94    1.24 
   4 -13  -2    3.68    1.06 
   4 -13   2    6.77    1.40 
  -4 -13  -2    5.50    1.23 
  -4  13   2    5.83    1.18 
   4 -13  -3   17.36    1.90 
  -4 -13   3   14.78    1.61 
  -4  13  -3   16.70    1.57 
   4 -13   3   13.69    1.76 
  -4 -13  -3   19.04    1.85 
  -4  13   3   16.50    1.60 
  -4  13  -4   20.87    1.82 
  -4 -13   4   21.79    2.01 
   4 -13  -4   18.51    2.03 
  -4 -13  -4   17.55    1.89 
   4 -13   4   19.66    2.01 
   4 -13  -5    0.95    0.95 
  -4 -13   5    2.31    0.87 
  -4  13  -5    1.37    0.85 
  -4  13   5   -0.02    0.66 
  -4 -13  -5    0.20    0.75 
   4 -13   5    1.54    0.86 
   4  13   6    4.22    1.07 
  -4 -13   6    3.12    1.01 
  -4  13  -6    1.57    0.90 
   4 -13  -6    2.54    1.11 
   4 -13   6    2.42    1.00 
  -4  13   6    1.25    0.82 
  -4 -13  -6    1.52    0.94 
   4 -13  -7    9.82    1.91 
  -4 -13   7    7.84    1.48 
   4  13   7   11.16    1.59 
  -4 -13  -7    9.87    1.81 
  -4  13   7   12.31    1.64 
   4 -13   7   13.49    1.91 
  -4 -13   8   18.09    2.05 
   4 -13  -8   15.70    2.25 
   4  13   8   13.95    1.84 
  -4  13   8   14.74    1.79 
  -4 -13  -8   15.00    2.07 
   4 -13   8   17.04    1.98 
   4  13   9    1.21    0.98 
   4 -13  -9    0.65    1.01 
  -4 -13   9    0.00    0.77 
  -4  13   9    0.34    0.80 
   4 -13   9    2.15    1.03 
  -4 -13  -9   -0.61    0.75 
   4 -13 -10    3.66    1.38 
  -4 -13  10    2.49    1.07 
   4  13  10    2.99    1.38 
   4 -13  10    6.64    1.53 
  -4 -13 -10    2.06    1.23 
  -4  13  10    3.96    1.37 
  -4 -13  11   12.38    1.86 
   4  13  11    7.98    1.71 
   4 -13 -11    7.02    1.96 
  -4 -13 -11   12.38    2.42 
   4 -13  11   10.43    2.02 
  -4  13  11    8.26    1.82 
   4 -13 -12    0.13    1.30 
  -4 -13  12    0.47    1.11 
   4  13  12    0.22    1.02 
  -4 -13 -12   -0.02    1.13 
  -4  13  12    1.40    1.22 
   4 -13  12    0.14    1.07 
   4 -14   0    4.97    1.29 
  -4 -14   0    9.41    1.53 
   4 -14  -1   20.20    1.93 
  -4 -14   1   22.36    1.96 
   4 -14   1   19.22    1.99 
  -4 -14  -1   16.78    1.77 
  -4 -14   2    6.00    1.30 
   4 -14  -2    4.19    1.30 
   4 -14   2    7.54    1.54 
  -4 -14  -2    4.32    1.23 
   4 -14  -3    6.30    1.42 
  -4 -14   3    8.27    1.48 
   4 -14   3    4.69    1.29 
  -4 -14  -3    6.47    1.40 
  -4 -14   4    1.94    0.96 
   4 -14  -4    4.39    1.23 
  -4 -14  -4    2.49    0.98 
   4 -14   4    2.50    1.08 
  -4 -14   5    6.79    1.47 
   4 -14  -5    6.67    1.49 
   4 -14   5    3.67    1.27 
  -4 -14  -5    6.05    1.42 
   4 -14  -6    9.53    1.91 
  -4 -14   6   10.70    1.56 
   4 -14   6    8.40    1.62 
  -4 -14  -6   10.00    1.88 
  -4 -14   7    1.62    0.94 
   4 -14  -7    1.33    1.00 
  -4 -14  -7    0.60    0.94 
   4 -14   7   -0.39    0.89 
  -4 -14   8    7.09    1.54 
   4 -14  -8    5.56    1.65 
   4 -14   8    9.03    1.81 
  -4 -14  -8    6.83    1.69 
   4 -14  -9    1.26    1.08 
  -4 -14   9    0.71    1.05 
   4  14   9    1.49    1.18 
   4 -14   9    0.58    0.89 
  -4 -14  -9   -0.85    0.99 
   4 -14 -10    4.99    1.69 
  -4 -14  10    7.87    1.76 
   4  14  10    4.43    1.58 
   4 -14  10    6.13    1.67 
  -4 -14 -10    5.97    1.69 
   4 -14 -11    3.55    1.53 
   4  14  11    6.34    1.80 
  -4 -14  11    6.08    1.66 
  -4 -14 -11    2.23    1.40 
   4 -14  11    6.59    1.78 
   4 -15   0   -1.87    0.73 
  -4 -15   0    1.33    0.85 
  -4 -15   1    0.27    0.92 
   4 -15  -1    0.44    0.81 
  -4 -15  -1    1.56    0.89 
   4 -15   1   -0.66    0.70 
  -4 -15   2   17.56    1.89 
   4 -15  -2   14.10    1.82 
  -4 -15  -2   13.17    1.80 
   4 -15   2   16.17    1.89 
  -4 -15   3   16.68    1.92 
   4 -15  -3   14.87    1.90 
  -4 -15  -3   14.64    1.87 
   4 -15   3   14.69    1.87 
   4 -15  -4    0.97    0.97 
  -4 -15   4    2.11    1.02 
  -4 -15  -4    2.19    1.10 
   4 -15   4    2.19    1.08 
   4 -15  -5    5.30    1.47 
  -4 -15   5    3.28    1.21 
  -4 -15  -5    3.60    1.25 
   4 -15   5    3.39    1.24 
   4 -15  -6    5.97    1.60 
  -4 -15   6    6.27    1.55 
   4 -15   6    7.70    1.62 
  -4 -15  -6    8.86    1.83 
  -4 -15   7    9.13    1.76 
   4 -15  -7   12.79    2.29 
   4 -15   7   10.93    1.96 
  -4 -15  -7   15.24    2.17 
  -4 -15   8   -1.50    0.60 
   4 -15  -8    1.11    1.11 
   4 -15   8    0.55    1.11 
  -4 -15  -8    0.19    0.85 
   4 -15  -9    7.80    1.94 
  -4 -15   9    9.17    1.92 
   4 -15   9    7.57    1.84 
  -4 -15  -9    6.81    1.83 
  -4 -15  10    1.86    1.17 
   4 -15 -10    0.51    1.26 
   4 -15  10    1.76    1.26 
  -4 -15 -10    0.70    1.10 
   4 -16   0    2.53    1.26 
  -4 -16   0    2.12    1.08 
  -4 -16   1    8.37    1.62 
   4 -16  -1    9.51    1.83 
  -4 -16  -1   11.00    1.72 
   4 -16   1    9.31    1.75 
  -4 -16   2    8.71    1.61 
   4 -16  -2    8.07    1.65 
   4 -16   2    8.59    1.70 
  -4 -16  -2    4.85    1.36 
  -4 -16   3    2.06    1.22 
   4 -16  -3    3.11    1.36 
   4 -16   3    3.72    1.38 
  -4 -16  -3    1.88    1.01 
  -4 -16   4   -0.66    0.98 
   4 -16  -4    1.59    1.09 
   4 -16   4    0.14    1.06 
  -4 -16  -4    1.04    0.99 
  -4 -16   5    0.50    0.88 
   4 -16  -5   -0.26    1.02 
   4 -16   5    0.54    1.01 
  -4 -16  -5    2.11    1.21 
   4 -16  -6    2.05    1.18 
  -4 -16   6    5.21    1.53 
   4 -16   6    4.88    1.59 
  -4 -16  -6    3.98    1.51 
  -4 -16   7    1.05    1.18 
   4 -16  -7    2.00    1.26 
  -4 -16  -7    2.34    1.49 
   4 -16   7    4.10    1.46 
  -4 -16   8    3.62    1.35 
   4 -16  -8    4.68    1.65 
  -4 -16  -8    7.41    2.03 
   4 -16   8    5.80    1.78 
  -4 -16   9    4.78    1.60 
   4 -16  -9    2.53    1.46 
  -4 -16  -9    4.42    1.72 
  -4 -17   0    1.44    1.04 
   4 -17   0   -0.36    0.98 
  -4 -17   1    0.07    0.86 
   4 -17  -1   -0.49    0.80 
   4 -17   1    1.07    1.00 
  -4 -17  -1   -1.46    0.88 
  -4 -17   2    3.78    1.32 
   4 -17  -2    2.41    1.23 
  -4 -17  -2    4.50    1.56 
   4 -17   2    1.64    1.22 
   4 -17  -3    0.20    0.97 
  -4 -17   3   -0.56    0.80 
   4 -17   3    0.89    1.18 
  -4 -17  -3    0.70    1.15 
   4 -17  -4    2.67    1.37 
  -4 -17   4    4.47    1.32 
  -4 -17  -4    2.98    1.31 
   4 -17   4    4.85    1.50 
   4 -17  -5   -0.25    1.04 
  -4 -17   5    0.25    1.08 
  -4 -17  -5   -0.62    1.09 
   4 -17   5    3.24    1.29 
  -4 -17   6    0.48    1.24 
   4 -17  -6    0.12    1.20 
  -4 -17  -6    1.19    1.22 
   4 -17   6   -0.65    1.13 
   4 -17  -7    0.37    1.00 
  -4 -17   7    1.31    1.14 
  -4 -17  -7    0.84    1.32 
   4 -17   7    3.29    1.56 
  -4 -18   0    8.73    1.85 
   4 -18   0    5.14    1.65 
   4 -18  -1    4.38    1.49 
  -4 -18   1    3.70    1.57 
  -4 -18  -1    7.49    1.74 
   4 -18   1    4.37    1.47 
  -4 -18   2    2.53    1.46 
   4 -18  -2    3.81    1.46 
  -4 -18  -2    1.51    1.32 
   4 -18   2    0.76    1.32 
  -4 -18   3    6.00    1.66 
   4 -18  -3    4.72    1.62 
   4 -18   3    4.69    1.45 
  -4 -18  -3    6.29    1.72 
   4 -18  -4   -0.42    1.13 
  -4 -18   4   -1.09    0.95 
   4 -18   4   -0.32    1.25 
  -4 -18  -4   -0.70    0.90 
   4 -18  -5    7.05    1.97 
  -4 -18   5    8.41    1.86 
  -4 -18  -5    7.15    2.03 
   4 -18   5   11.18    2.10 
   4 -19   0   -0.63    1.14 
  -4 -19   0    0.04    1.24 
  -4 -19   1   -0.05    1.06 
  -4 -19  -1   -0.05    1.29 
  -4 -19   2    1.16    1.19 
  -4 -19  -2    0.10    1.13 
   5   0   0   -0.05    0.16 
  -5   0   0    0.03    0.16 
  -5   0   0   -0.09    0.26 
  -5   0  -1   -0.43    0.11 
   5   0  -1   -0.53    0.08 
  -5   0   1    0.08    0.29 
   5   0   1   -0.52    0.18 
  -5   0  -1   -0.16    0.19 
   5   0   1   -0.34    0.12 
   5   0   1   -0.21    0.19 
   5   0  -1   -0.16    0.20 
  -5   0   1   -0.12    0.10 
  -5   0  -1   -0.57    0.25 
  -5   0  -2   -0.13    0.15 
   5   0  -2   -0.06    0.19 
  -5   0  -2    0.14    0.18 
   5   0   2    0.16    0.19 
   5   0   2   -0.04    0.23 
   5   0  -2    0.11    0.15 
  -5   0   2    0.12    0.22 
  -5   0  -2   -0.42    0.26 
   5   0  -3   -0.25    0.19 
  -5   0  -3   -0.15    0.24 
   5   0  -3   -0.08    0.20 
  -5   0  -3    0.04    0.17 
   5   0   3   -0.24    0.17 
  -5   0   3    0.25    0.25 
   5   0   3    0.24    0.27 
  -5   0  -3    0.13    0.22 
   5   0  -4   -0.01    0.30 
   5   0  -4   -0.20    0.20 
   5   0   4    0.05    0.20 
  -5   0  -4   -0.01    0.29 
  -5   0  -4   -0.12    0.19 
  -5   0  -4    0.08    0.17 
   5   0   4   -0.20    0.25 
  -5   0   4   -0.16    0.25 
   5   0   5   -0.37    0.19 
   5   0   5    0.28    0.36 
   5   0  -5   -0.46    0.26 
   5   0  -5   -0.56    0.22 
  -5   0  -5   -0.41    0.27 
  -5   0   5    0.24    0.35 
  -5   0  -5    0.13    0.40 
  -5   0   6   -0.12    0.29 
   5   0  -6   -0.28    0.30 
  -5   0  -6   -0.45    0.31 
   5   0   6    0.04    0.36 
   5   0   6    0.22    0.25 
   5   0  -6   -0.08    0.37 
  -5   0  -7   -0.21    0.32 
  -5   0   7   -0.47    0.31 
   5   0   7   -0.38    0.39 
   5   0  -7   -0.08    0.36 
   5   0  -7    0.25    0.50 
   5   0   7    0.00    0.25 
   5   0  -8   -0.47    0.35 
  -5   0   8   -0.01    0.43 
   5   0  -8   -0.09    0.55 
   5   0   8   -0.22    0.43 
  -5   0  -8    0.01    0.42 
   5   0   8    0.22    0.33 
  -5   0   9   -0.21    0.49 
  -5   0  -9    0.49    0.50 
   5   0  -9   -0.18    0.45 
   5   0   9   -0.23    0.31 
   5   0   9    0.18    0.54 
   5   0  -9   -0.24    0.46 
  -5   0 -10    0.42    0.59 
   5   0  10    0.34    0.65 
   5   0 -10   -0.35    0.52 
  -5   0  10    0.91    0.72 
   5   0 -11    0.45    0.70 
  -5   0 -11   -0.06    0.58 
  -5   0  11   -0.18    0.64 
   5   0  11   -0.12    0.50 
   5   0 -12   -0.60    0.59 
  -5   0 -12   -0.65    0.56 
  -5   0  12    0.29    0.76 
   5   0  12   -0.44    0.70 
  -5   0 -13   -0.65    0.57 
   5   0 -13   -0.22    0.84 
  -5   0  13   -0.33    0.98 
   5   0  13    0.40    0.85 
  -5   0 -14   -0.10    0.72 
   5   0  14    0.15    0.91 
   5   0 -14   -0.26    0.76 
  -5   0  14    0.36    0.93 
   5   0  15   -1.11    0.70 
   5   0 -15   -0.73    0.82 
  -5   0 -15    0.08    0.88 
  -5   0  15    0.91    1.12 
   5   0  16    0.16    0.96 
   5   0 -16    1.16    1.22 
  -5   0 -16    0.91    1.19 
  -5  -1   0  152.68    2.96 
   5  -1   0  155.45    3.02 
   5   1   0  144.03    3.47 
  -5  -1   0  150.55    3.62 
   5  -1   0  143.98    3.47 
   5  -1   0  153.61    3.02 
   5   1   0  158.89    2.94 
  -5  -1   0  149.93    3.14 
  -5   1   0  150.78    3.29 
  -5   1   0  151.77    3.82 
  -5   1   0  154.71    3.04 
   5   1   1  116.98    3.00 
  -5  -1   1  119.11    3.00 
  -5   1  -1  116.58    2.79 
   5  -1  -1  121.85    2.60 
   5   1   1  123.31    2.64 
  -5  -1   1  121.92    2.46 
   5  -1  -1  115.78    2.99 
  -5   1  -1  122.68    3.27 
   5   1   1  123.09    2.59 
  -5   1  -1  120.67    2.60 
  -5  -1   1  120.02    2.54 
   5  -1   1  121.03    2.98 
  -5  -1  -1  117.96    2.73 
  -5   1   1  125.43    2.53 
   5  -1   1  122.32    2.77 
  -5  -1  -1  121.84    3.11 
   5  -1   1  121.90    2.61 
   5  -1   1  124.70    2.70 
  -5  -1  -1  120.99    2.65 
   5   1  -1  117.89    2.95 
  -5   1   1  125.43    3.22 
  -5  -1   2   61.89    1.63 
   5  -1  -2   60.49    1.99 
  -5   1  -2   64.80    2.18 
   5   1   2   59.36    1.95 
  -5   1  -2   62.74    1.73 
  -5  -1   2   60.37    1.89 
   5   1   2   61.20    1.67 
  -5   1  -2   60.54    1.73 
   5  -1  -2   62.03    1.72 
   5  -1   2   63.42    1.75 
  -5   1   2   64.02    2.05 
   5  -1   2   65.24    1.77 
   5  -1   2   61.19    1.91 
  -5  -1  -2   63.22    1.80 
  -5  -1  -2   66.95    1.77 
  -5  -1  -2   62.51    2.05 
   5   1  -2   62.17    1.64 
   5   1  -2   61.84    1.93 
   5   1   3   46.56    1.45 
   5  -1  -3   45.84    1.80 
  -5   1  -3   45.70    1.91 
  -5  -1   3   45.59    1.70 
   5  -1  -3   44.69    1.59 
  -5   1  -3   45.01    1.61 
   5   1   3   44.88    1.71 
   5  -1   3   46.18    1.68 
  -5  -1  -3   45.93    1.85 
  -5  -1  -3   43.43    1.45 
  -5  -1  -3   46.12    1.66 
   5   1  -3   44.40    1.70 
   5  -1   3   45.04    1.44 
  -5   1   3   45.42    1.77 
   5   1  -3   47.97    1.55 
   5   1   4   10.18    0.86 
   5   1   4    9.38    0.65 
   5  -1  -4    8.33    0.83 
  -5   1  -4    8.66    0.91 
  -5   1  -4    9.39    0.81 
  -5   1  -4    8.27    0.57 
   5  -1  -4    8.86    0.78 
  -5  -1   4    9.15    0.81 
   5  -1   4    8.83    0.78 
  -5   1   4   11.52    0.93 
  -5  -1  -4    9.94    0.91 
  -5  -1  -4    8.21    0.78 
   5   1  -4    9.68    0.87 
   5  -1   4    9.27    0.63 
   5   1  -4    8.04    0.72 
   5  -1  -5   62.94    2.51 
  -5   1  -5   57.78    2.30 
  -5   1  -5   62.85    2.63 
   5   1   5   65.13    1.97 
   5   1   5   61.45    2.35 
  -5  -1   5   60.83    2.40 
   5  -1  -5   60.29    2.32 
   5   1  -5   57.96    2.34 
  -5   1   5   58.85    2.43 
   5   1  -5   70.02    2.40 
   5  -1   5   62.20    1.91 
   5  -1   5   61.40    2.25 
  -5  -1  -5   61.44    2.39 
   5   1   6    3.16    0.52 
  -5  -1   6    4.02    0.81 
   5  -1  -6    3.64    0.78 
  -5   1  -6    4.39    0.81 
   5  -1  -6    4.09    0.76 
   5   1   6    2.79    0.69 
  -5   1   6    3.09    0.76 
   5  -1   6    3.85    0.72 
  -5  -1  -6    4.46    0.84 
   5   1  -6    4.14    0.78 
   5   1  -6    5.27    0.80 
   5  -1   6    4.53    0.57 
   5  -1  -7   14.40    1.36 
   5   1   7   13.32    1.24 
   5   1   7   17.88    1.06 
  -5  -1   7   18.25    1.47 
   5  -1  -7   15.08    1.31 
  -5   1  -7   13.47    1.27 
  -5  -1  -7   17.58    1.49 
   5  -1   7   16.76    1.34 
   5   1  -7   16.70    1.39 
   5  -1   7   15.07    0.97 
   5   1  -7   16.68    1.38 
  -5   1   7   16.70    1.45 
  -5   1  -8   33.62    2.14 
   5  -1  -8   38.07    2.33 
   5   1   8   34.57    2.06 
   5  -1  -8   37.47    2.24 
   5   1   8   39.20    1.64 
  -5  -1   8   39.95    2.32 
  -5  -1  -8   39.55    2.31 
  -5   1   8   36.58    2.27 
   5   1  -8   33.48    2.07 
   5   1  -8   34.34    2.16 
   5  -1   8   37.65    2.06 
   5  -1   8   36.32    1.54 
   5  -1  -9   22.59    1.94 
   5   1   9   21.45    1.79 
  -5   1  -9   19.75    1.80 
   5   1   9   20.53    1.30 
  -5  -1   9   19.91    1.77 
   5  -1  -9   18.93    1.70 
   5   1  -9   18.37    1.68 
   5   1  -9   19.92    1.78 
   5  -1   9   22.74    1.75 
   5  -1   9   19.49    1.20 
  -5  -1  -9   19.67    1.74 
  -5   1   9   18.84    1.77 
  -5   1 -10    3.25    0.99 
   5  -1 -10    4.86    1.16 
  -5  -1  10    7.39    1.38 
   5   1  10    3.44    1.04 
   5  -1  10    7.14    1.22 
   5   1 -10    3.85    1.12 
  -5  -1 -10    3.32    0.98 
  -5   1  10    6.23    1.31 
  -5  -1  11    0.19    0.69 
   5  -1 -11   -0.33    0.57 
   5   1  11    0.05    0.70 
  -5   1 -11   -0.13    0.58 
  -5  -1 -11    0.67    0.67 
   5  -1  11    0.51    0.69 
  -5   1  11   -0.31    0.57 
   5   1 -11    0.45    0.77 
  -5  -1  12   -0.03    0.73 
   5   1  12    0.92    0.78 
   5  -1 -12    1.31    0.85 
  -5   1 -12    0.59    0.72 
  -5  -1 -12   -0.45    0.52 
   5  -1  12    1.08    0.81 
  -5   1  12    0.56    0.84 
   5   1 -12    1.40    0.91 
  -5   1 -13    1.38    1.02 
   5  -1 -13    0.89    0.88 
  -5  -1  13    0.67    0.88 
   5   1  13   -0.07    0.71 
   5  -1  13    1.43    1.02 
   5   1 -13    1.14    1.01 
  -5   1  13    0.44    1.01 
  -5  -1 -13   -0.55    0.73 
   5   1  14    8.05    1.66 
  -5  -1  14    8.91    1.95 
   5  -1 -14    9.71    1.97 
  -5   1 -14   10.88    1.95 
   5   1 -14    9.54    1.85 
  -5  -1 -14    5.72    1.57 
  -5   1  14    9.32    2.00 
   5  -1  14    7.34    1.65 
  -5   1 -15   12.39    2.23 
  -5  -1  15   14.29    2.30 
   5   1  15   14.29    2.17 
   5  -1 -15   15.30    2.52 
   5   1 -15   14.65    2.41 
  -5  -1 -15   18.10    2.37 
  -5   1  15   17.28    2.43 
   5  -1  15   12.28    1.87 
   5   1  16    6.32    1.74 
  -5   1 -16    9.45    2.08 
   5  -1 -16    8.49    2.10 
  -5  -1 -16    6.55    1.93 
   5  -1  16    6.95    1.66 
   5   1 -16   11.34    2.26 
   5  -2   0   27.37    1.08 
   5   2   0   24.72    1.05 
  -5  -2   0   25.65    0.81 
  -5  -2   0   25.65    1.04 
  -5   2   0   27.44    1.01 
   5   2   0   26.55    0.83 
   5  -2   0   26.98    0.89 
  -5  -2   0   27.07    0.80 
  -5   2   0   25.39    1.27 
  -5  -2   1   10.28    0.63 
  -5  -2   1    8.74    0.48 
  -5   2  -1   10.11    0.62 
  -5  -2   1   10.16    0.51 
   5   2   1    9.33    0.46 
  -5   2  -1    9.00    0.80 
   5  -2  -1    9.30    0.53 
   5  -2  -1   10.18    0.69 
   5   2   1   10.67    0.71 
  -5  -2  -1    9.90    0.66 
  -5   2   1    9.49    0.77 
   5   2  -1    9.25    0.61 
  -5  -2  -1   10.23    0.55 
  -5  -2  -1    9.21    0.54 
   5  -2   1    8.81    0.53 
   5  -2   1   10.08    0.61 
   5  -2   1    9.19    0.61 
  -5  -2   2    4.04    0.38 
  -5   2  -2    3.63    0.42 
  -5   2  -2    2.33    0.52 
   5   2   2    3.31    0.50 
   5  -2  -2    4.08    0.52 
   5  -2  -2    3.86    0.42 
   5   2   2    4.08    0.40 
  -5   2  -2    3.62    0.41 
  -5  -2   2    3.19    0.41 
  -5  -2  -2    3.43    0.47 
   5   2  -2    4.25    0.48 
  -5   2   2    3.75    0.52 
  -5  -2  -2    3.15    0.40 
   5  -2   2    3.27    0.44 
  -5  -2  -2    3.67    0.41 
   5  -2   2    3.51    0.42 
   5   2  -2    3.21    0.36 
   5  -2   2    3.33    0.45 
  -5  -2   3   16.83    0.95 
   5   2   3   16.03    1.02 
  -5   2  -3   16.67    0.94 
   5   2   3   16.44    0.81 
   5  -2  -3   18.34    1.12 
  -5   2  -3   16.60    1.13 
  -5   2  -3   17.57    0.80 
   5  -2  -3   16.94    0.96 
  -5  -2   3   20.23    0.93 
   5  -2   3   17.44    0.95 
   5  -2   3   16.24    0.92 
  -5  -2  -3   16.66    0.97 
  -5   2   3   15.24    1.01 
   5   2  -3   15.56    0.84 
   5   2  -3   15.50    0.93 
  -5  -2  -3   16.83    1.05 
   5  -2   3   16.80    0.84 
  -5  -2  -3   16.02    0.83 
   5   2   4   46.46    1.56 
  -5  -2   4   45.23    1.72 
  -5   2  -4   46.85    1.83 
   5  -2  -4   44.73    1.97 
  -5   2  -4   44.58    1.38 
   5  -2  -4   43.35    1.78 
   5   2   4   38.84    1.77 
  -5  -2   4   46.13    1.83 
  -5   2  -4   46.32    2.09 
   5   2  -4   45.01    1.72 
   5   2  -4   44.53    1.81 
   5  -2   4   44.62    1.49 
  -5   2   4   45.84    1.95 
   5  -2   4   45.03    1.81 
   5  -2   4   42.31    1.66 
  -5  -2  -4   44.83    1.85 
   5   2   5   60.28    1.95 
  -5  -2   5   60.24    2.37 
  -5   2  -5   57.88    2.58 
   5  -2  -5   58.14    2.46 
   5   2   5   61.23    2.37 
  -5   2  -5   59.21    2.31 
   5  -2  -5   64.01    2.41 
   5  -2   5   58.59    2.15 
   5  -2   5   57.35    1.83 
   5   2  -5   60.18    2.24 
   5   2  -5   59.00    2.31 
  -5  -2  -5   61.47    2.42 
  -5   2   5   63.29    2.51 
   5  -2  -6   40.35    2.15 
   5   2   6   42.96    2.07 
  -5   2  -6   42.90    2.30 
  -5  -2   6   39.22    2.01 
   5  -2  -6   39.52    2.01 
   5   2   6   42.85    1.64 
  -5   2  -6   41.09    2.01 
   5   2  -6   38.68    1.92 
   5   2  -6   41.78    2.02 
   5  -2   6   45.23    1.93 
   5  -2   6   42.52    1.54 
  -5   2   6   45.33    2.21 
  -5  -2  -6   39.88    2.07 
   5  -2  -7  101.44    3.92 
  -5  -2   7  108.94    3.90 
  -5   2  -7  119.00    3.99 
   5   2   7  120.73    3.23 
   5   2   7  106.80    3.77 
   5  -2  -7  112.28    3.92 
   5  -2   7  112.97    3.60 
   5   2  -7  108.97    3.76 
   5  -2   7  115.70    3.06 
   5   2  -7  122.90    3.99 
  -5  -2  -7  114.54    4.03 
  -5   2   7  115.67    4.12 
   5   2   8   29.80    1.50 
   5   2   8   26.08    1.89 
   5  -2  -8   28.74    2.07 
   5  -2  -8   27.62    1.97 
  -5   2  -8   28.92    1.96 
  -5  -2   8   25.90    1.87 
   5   2  -8   27.39    1.83 
   5   2  -8   28.91    1.96 
   5  -2   8   30.19    1.80 
  -5   2   8   29.10    2.04 
   5  -2   8   30.59    1.39 
  -5  -2  -8   33.53    2.10 
   5  -2  -9   19.29    1.87 
   5   2   9   15.85    1.53 
  -5   2  -9   20.90    1.81 
  -5  -2   9   14.29    1.61 
   5  -2  -9   15.59    1.59 
   5   2  -9   20.61    1.76 
   5  -2   9   16.13    1.46 
  -5   2   9   20.26    1.83 
   5   2  -9   17.63    1.59 
   5  -2   9   18.86    1.18 
  -5  -2  -9   18.31    1.70 
  -5  -2  10   -0.04    0.56 
   5  -2 -10    0.31    0.58 
   5   2  10    0.06    0.53 
  -5   2 -10    0.32    0.63 
   5   2 -10    0.52    0.60 
   5  -2  10   -0.04    0.64 
  -5  -2 -10    0.41    0.70 
  -5   2  10    0.01    0.58 
   5   2  11    5.23    1.17 
  -5  -2  11    5.21    1.31 
  -5   2 -11    4.06    1.15 
   5  -2 -11    7.34    1.47 
  -5   2  11    6.87    1.43 
  -5  -2 -11    4.80    1.27 
   5  -2  11    6.83    1.25 
   5   2 -11    3.75    1.09 
   5  -2 -12    0.24    0.75 
  -5   2 -12    0.85    0.88 
   5   2  12    1.77    0.93 
  -5  -2  12    1.96    0.94 
  -5   2  12    0.22    0.76 
   5   2 -12    1.49    1.03 
   5  -2  12   -0.23    0.69 
  -5  -2 -12    0.67    0.79 
   5   2  13   -0.28    0.80 
  -5   2 -13   -0.17    0.73 
   5  -2 -13    1.00    0.93 
  -5  -2  13    1.32    0.99 
   5   2 -13    0.68    0.96 
  -5  -2 -13    0.64    0.81 
   5  -2  13   -0.40    0.71 
  -5   2  13    0.49    0.92 
   5  -2 -14    2.44    1.23 
  -5  -2  14    3.91    1.43 
  -5   2 -14    2.35    1.20 
   5   2  14    2.37    1.13 
   5   2 -14    0.54    1.03 
  -5   2  14    3.76    1.56 
  -5  -2 -14    2.13    1.23 
   5  -2  14    1.30    1.00 
   5   2  15    3.94    1.44 
  -5  -2  15    0.58    1.08 
  -5   2 -15    5.10    1.71 
   5  -2 -15    3.12    1.46 
  -5   2  15    4.31    1.60 
  -5  -2 -15    1.83    1.36 
   5  -2  15    3.47    1.40 
   5   2 -15    4.39    1.43 
  -5   2 -16    2.80    1.42 
   5  -2 -16    1.32    1.46 
   5   2  16    1.04    1.23 
  -5  -2  16    1.67    1.32 
   5  -2  16    3.15    1.41 
   5  -2  16    4.07    1.52 
   5   2 -16    2.55    1.53 
  -5  -2 -16    1.42    1.43 
   5  -3   0    0.35    0.27 
  -5  -3   0    0.60    0.18 
   5   3   0    0.34    0.22 
  -5   3   0    0.17    0.36 
   5   3   0    0.51    0.22 
  -5   3   0    0.48    0.28 
  -5  -3   0    0.80    0.26 
  -5  -3   0    0.72    0.26 
   5  -3   0    0.53    0.25 
   5  -3  -1   18.05    0.95 
  -5  -3   1   17.83    0.79 
   5   3   1   18.97    0.63 
   5  -3  -1   19.12    0.85 
   5   3   1   16.64    0.91 
   5   3   1   18.76    0.85 
  -5  -3   1   18.88    0.79 
  -5   3  -1   18.60    1.14 
  -5   3  -1   16.91    0.85 
   5   3  -1   18.84    0.80 
  -5   3   1   17.50    1.07 
  -5  -3  -1   17.93    0.84 
   5  -3   1   17.47    0.85 
  -5  -3  -1   17.79    0.77 
  -5  -3  -1   19.29    0.86 
   5   3  -1   18.10    0.86 
   5  -3   1   18.12    0.86 
   5  -3  -2    8.93    0.65 
  -5  -3   2    8.17    0.56 
   5   3   2    9.32    0.77 
  -5   3  -2    7.57    0.57 
  -5   3  -2    8.18    0.82 
   5  -3  -2    7.79    0.72 
   5   3   2    6.93    0.50 
  -5  -3   2    8.22    0.56 
  -5  -3  -2    8.95    0.67 
   5   3  -2    8.13    0.61 
  -5   3   2    7.30    0.73 
   5  -3   2    7.38    0.60 
  -5  -3  -2    8.68    0.59 
  -5  -3  -2    7.25    0.63 
   5  -3   2    7.35    0.60 
   5  -3   2    7.53    0.58 
  -5   3  -3  202.26    4.32 
   5   3   3  199.31    4.83 
  -5  -3   3  192.56    4.61 
  -5  -3   3  192.46    4.50 
   5  -3  -3  191.13    4.93 
  -5   3  -3  204.27    4.69 
   5   3   3  201.98    4.39 
  -5   3  -3  203.02    5.21 
   5  -3  -3  200.42    4.78 
   5   3  -3  194.12    4.59 
   5   3  -3  191.46    4.49 
  -5  -3  -3  203.81    4.84 
   5  -3   3  197.12    4.42 
  -5  -3  -3  192.38    4.45 
  -5   3   3  190.94    4.97 
   5  -3   3  202.96    4.67 
   5  -3   3  199.10    4.52 
  -5  -3   4   87.71    2.74 
   5  -3  -4   85.04    2.99 
   5   3   4   91.06    2.92 
  -5   3  -4   91.36    2.25 
  -5   3  -4   86.84    2.75 
   5  -3  -4   91.70    2.88 
  -5  -3   4   89.61    2.67 
  -5   3  -4   84.96    3.09 
   5   3   4   90.25    2.47 
   5   3  -4   93.41    2.77 
   5  -3   4   91.38    2.63 
  -5   3   4   90.65    3.02 
   5  -3   4   87.02    2.74 
   5   3  -4   90.06    2.68 
  -5  -3  -4   88.46    2.89 
   5  -3   4   89.84    2.42 
   5  -3  -5   49.85    2.34 
   5   3   5   52.97    1.83 
  -5  -3   5   51.65    2.06 
  -5  -3   5   58.85    2.26 
  -5   3  -5   55.63    2.22 
   5   3   5   55.44    2.29 
   5  -3  -5   55.73    2.26 
  -5   3  -5   54.21    2.50 
   5  -3   5   55.06    1.76 
  -5  -3  -5   52.35    2.26 
   5   3  -5   50.42    2.09 
   5  -3   5   54.50    2.00 
   5   3  -5   52.34    2.09 
  -5   3   5   54.61    2.35 
   5  -3   5   54.12    2.17 
  -5   3  -6   71.64    3.09 
   5   3   6   67.36    2.82 
  -5   3  -6   73.88    2.81 
   5  -3  -6   71.02    2.99 
  -5  -3   6   68.10    2.73 
  -5  -3   6   67.69    2.63 
   5   3   6   71.97    2.31 
   5  -3  -6   71.38    2.84 
  -5  -3  -6   65.20    2.81 
   5  -3   6   70.08    2.75 
   5  -3   6   75.66    2.56 
  -5   3   6   69.19    2.91 
   5  -3   6   74.30    2.17 
   5   3  -6   67.43    2.65 
   5   3  -6   73.19    2.71 
   5  -3  -7  181.15    5.52 
  -5  -3   7  171.83    5.24 
   5  -3  -7  173.45    5.30 
  -5   3  -7  167.46    5.14 
   5   3   7  175.21    5.18 
  -5  -3   7  172.96    5.09 
  -5   3   7  172.62    5.41 
   5  -3   7  173.97    5.21 
   5   3  -7  173.82    5.08 
  -5  -3  -7  178.12    5.40 
   5   3  -7  168.98    5.04 
   5  -3   7  179.31    4.81 
   5  -3   7  179.82    4.24 
   5  -3  -8   26.03    1.89 
  -5  -3   8   23.70    1.74 
   5   3   8   25.04    1.82 
  -5  -3   8   26.81    1.91 
  -5   3  -8   23.96    1.81 
   5  -3  -8   23.03    1.95 
  -5   3   8   25.51    1.94 
   5  -3   8   26.83    1.90 
  -5  -3  -8   26.53    1.93 
   5  -3   8   27.18    1.30 
   5  -3   8   23.95    1.61 
   5   3  -8   24.08    1.78 
   5   3  -8   26.74    1.86 
  -5  -3   9   57.37    2.97 
   5   3   9   50.51    2.74 
   5  -3  -9   54.16    2.93 
  -5  -3   9   58.17    2.89 
   5  -3  -9   59.91    3.16 
  -5   3  -9   52.44    2.83 
   5  -3   9   54.73    2.57 
  -5   3   9   56.96    3.06 
   5   3  -9   50.69    2.77 
  -5  -3  -9   55.05    2.99 
   5  -3   9   54.76    2.03 
   5   3  -9   62.60    2.98 
   5  -3   9   60.17    2.97 
   5  -3 -10    1.38    0.73 
  -5   3 -10    2.21    0.89 
  -5  -3  10    0.26    0.57 
   5   3  10    2.43    0.87 
  -5  -3 -10    3.01    1.02 
   5   3 -10    1.89    0.80 
   5  -3  10    3.40    0.92 
   5  -3  10    1.14    0.72 
  -5   3  10    1.76    0.88 
  -5  -3  11    5.46    1.32 
   5   3  11    7.28    1.38 
  -5  -3  11    5.23    1.32 
   5  -3 -11    4.88    1.30 
  -5   3 -11    4.66    1.16 
   5  -3  11    5.89    1.21 
   5  -3  11    3.15    1.00 
  -5   3  11    5.07    1.24 
   5   3 -11    4.78    1.26 
  -5  -3 -11    5.79    1.31 
  -5   3 -12    2.38    1.03 
   5  -3 -12    3.53    1.21 
  -5  -3  12    3.86    1.20 
   5   3  12    0.54    0.78 
  -5  -3  12    1.35    0.95 
   5  -3  12    2.53    0.89 
  -5  -3 -12    1.23    0.92 
  -5   3  12    3.40    1.28 
   5   3 -12    2.72    1.15 
   5  -3  12    3.88    1.16 
  -5   3 -13    7.06    1.56 
  -5  -3  13    7.82    1.68 
   5   3  13    9.46    1.74 
   5  -3 -13    9.28    1.81 
  -5  -3  13    8.06    1.76 
  -5   3  13   10.73    1.95 
  -5  -3 -13   10.81    1.98 
   5  -3  13    8.56    1.69 
   5  -3  13   11.13    1.67 
   5   3 -13    7.72    1.68 
  -5  -3  14    4.75    1.41 
  -5   3 -14    5.48    1.55 
   5   3  14    3.15    1.17 
   5  -3 -14    3.56    1.39 
  -5  -3  14    4.23    1.50 
   5  -3  14    4.54    1.56 
  -5  -3 -14    4.85    1.53 
  -5   3  14    5.46    1.55 
   5  -3  14    3.43    1.24 
   5   3 -14    5.33    1.41 
  -5  -3  15    5.35    1.59 
  -5  -3  15    7.46    1.97 
   5   3  15    5.59    1.54 
  -5   3 -15    4.89    1.71 
   5  -3 -15    7.12    1.81 
   5  -3  15    5.49    1.75 
  -5  -3 -15    1.97    1.32 
   5  -3  15    2.39    1.21 
   5   3 -15    6.42    1.61 
  -5   3  15    6.48    1.88 
   5   3  16   -0.58    0.92 
   5  -3 -16   -0.32    1.14 
  -5   3 -16    2.35    1.42 
  -5  -3  16    1.18    1.10 
   5  -3  16    0.39    1.05 
   5  -3  16    1.60    1.34 
   5   3 -16    2.51    1.44 
  -5  -3 -16    0.29    1.20 
   5  -4   0  201.70    4.63 
   5   4   0  197.53    4.51 
  -5  -4   0  209.30    4.33 
   5   4   0  215.06    4.30 
  -5  -4   0  204.75    4.20 
  -5   4   0  201.76    5.14 
   5  -4   0  209.62    4.62 
  -5  -4   0  204.87    4.55 
  -5   4  -1   49.74    1.63 
   5   4   1   52.68    1.25 
   5  -4  -1   51.57    1.68 
   5  -4  -1   53.91    1.82 
  -5   4  -1   52.34    2.06 
  -5  -4   1   53.52    1.43 
   5   4   1   54.64    1.51 
  -5  -4   1   51.91    1.65 
   5   4   1   51.39    1.73 
   5   4  -1   53.34    1.47 
  -5   4   1   52.78    2.00 
  -5  -4  -1   51.91    1.55 
   5  -4   1   50.84    1.60 
  -5  -4  -1   52.99    1.71 
   5  -4   1   48.26    1.69 
   5   4  -1   51.66    1.59 
  -5  -4  -1   51.91    1.53 
   5  -4  -2  248.49    5.77 
   5   4   2  241.90    5.13 
   5  -4  -2  236.45    5.56 
  -5  -4   2  254.73    5.26 
   5   4   2  245.18    5.58 
  -5   4  -2  244.92    6.05 
  -5  -4   2  244.98    5.43 
   5   4  -2  254.35    5.34 
  -5  -4  -2  252.89    5.37 
   5  -4   2  253.25    5.31 
   5  -4   2  249.43    5.58 
  -5   4   2  253.55    5.98 
  -5  -4  -2  238.14    5.61 
   5  -4   2  244.89    5.41 
   5   4   3   19.30    0.91 
  -5   4  -3   18.41    0.84 
  -5   4  -3   16.94    1.22 
  -5   4  -3   18.45    1.03 
  -5  -4   3   17.96    0.92 
   5   4   3   18.31    1.13 
   5  -4  -3   18.62    1.12 
  -5  -4   3   18.66    1.00 
   5  -4  -3   16.96    1.15 
  -5  -4  -3   18.14    1.12 
  -5   4   3   16.82    1.13 
   5  -4   3   19.22    0.96 
   5  -4   3   17.18    0.93 
   5  -4   3   18.55    1.06 
   5   4  -3   19.17    0.99 
  -5  -4   4  170.48    4.31 
   5   4   4  166.37    4.02 
  -5   4  -4  160.12    4.33 
   5  -4  -4  166.43    4.70 
  -5  -4   4  167.13    4.26 
  -5   4  -4  169.01    4.87 
   5   4   4  160.89    4.45 
   5  -4  -4  175.77    4.59 
  -5   4  -4  175.33    3.70 
   5   4  -4  168.74    4.23 
   5   4  -4  171.06    4.27 
   5  -4   4  159.95    4.33 
   5  -4   4  175.41    4.02 
   5  -4   4  167.05    4.06 
  -5  -4  -4  167.58    4.59 
  -5   4   4  169.10    4.66 
   5  -4  -5  186.53    5.21 
   5   4   5  179.08    4.34 
  -5  -4   5  171.31    4.62 
   5  -4  -5  175.05    4.94 
  -5  -4   5  181.74    4.78 
  -5   4  -5  172.16    4.77 
   5   4   5  184.76    4.95 
  -5   4  -5  175.38    5.30 
   5  -4   5  182.07    4.41 
  -5  -4  -5  176.91    5.00 
   5   4  -5  178.81    4.68 
   5   4  -5  173.16    4.60 
  -5   4   5  174.45    5.05 
   5  -4   5  178.15    4.80 
   5  -4   5  177.03    4.17 
   5  -4  -6   24.42    1.73 
  -5  -4   6   25.96    1.58 
   5   4   6   24.04    1.61 
  -5   4  -6   23.31    1.51 
  -5   4  -6   28.30    1.93 
   5  -4  -6   22.96    1.59 
  -5  -4   6   23.18    1.45 
   5  -4   6   26.12    1.19 
   5   4  -6   25.99    1.52 
   5   4  -6   26.92    1.56 
  -5   4   6   25.45    1.70 
   5  -4   6   24.50    1.55 
   5  -4   6   25.43    1.38 
  -5  -4  -6   22.77    1.62 
  -5  -4   7   17.34    1.40 
   5   4   7   17.72    1.49 
   5  -4  -7   19.33    1.65 
  -5   4  -7   16.80    1.42 
   5  -4  -7   16.55    1.45 
  -5  -4   7   19.53    1.48 
   5  -4   7   17.60    1.43 
   5  -4   7   18.91    1.05 
   5   4  -7   17.84    1.43 
  -5   4   7   19.03    1.60 
  -5  -4  -7   15.45    1.50 
   5  -4   7   19.31    1.31 
   5   4  -7   17.46    1.37 
  -5  -4   8    8.38    1.06 
   5  -4  -8    5.61    1.15 
   5  -4  -8    5.45    1.06 
  -5   4  -8    8.96    1.15 
   5   4   8    5.46    1.06 
  -5  -4  -8    8.59    1.21 
   5   4  -8    5.36    1.01 
   5  -4   8    7.26    0.78 
   5  -4   8    4.89    0.92 
   5   4  -8    8.24    1.14 
   5  -4   8    8.04    1.09 
  -5   4   8    6.29    1.18 
  -5   4  -9   33.39    2.20 
   5   4   9   30.06    2.13 
  -5  -4   9   29.44    2.07 
   5  -4  -9   32.84    2.35 
   5  -4  -9   32.27    2.37 
   5  -4   9   32.34    1.92 
   5   4  -9   35.83    2.26 
   5  -4   9   32.86    2.23 
   5   4  -9   27.51    2.00 
  -5  -4  -9   33.19    2.35 
  -5   4   9   33.52    2.34 
   5   4  10    8.30    1.42 
   5  -4 -10    6.42    1.36 
  -5  -4  10    8.21    1.25 
  -5   4 -10    5.31    1.22 
   5  -4  10   10.20    1.45 
   5   4 -10    6.45    1.29 
  -5  -4 -10    5.21    1.24 
  -5   4  10    5.03    1.34 
   5  -4  10    9.13    1.23 
   5  -4 -11   22.01    2.16 
  -5   4 -11   23.46    2.09 
   5   4  11   23.92    2.09 
  -5  -4  11   22.96    2.01 
  -5   4  11   20.85    2.14 
   5  -4  11   15.59    1.79 
  -5  -4 -11   21.35    2.09 
   5   4 -11   22.31    1.98 
   5  -4  11   23.20    1.79 
   5   4  12    5.72    1.32 
  -5   4 -12    5.73    1.34 
   5  -4 -12    2.52    1.06 
  -5  -4  12    5.71    1.31 
  -5   4  12    5.13    1.44 
   5  -4  12    4.84    1.17 
  -5  -4 -12    7.88    1.69 
   5   4 -12    3.18    1.06 
   5  -4  12    4.52    1.29 
   5  -4 -13   12.47    2.17 
  -5  -4  13   14.32    1.98 
  -5   4 -13   10.35    1.83 
   5   4  13   12.61    1.80 
  -5  -4  13   12.16    2.00 
  -5  -4 -13   10.90    2.06 
   5   4 -13   12.93    1.90 
  -5   4  13   12.18    2.16 
   5  -4  13   15.36    1.77 
   5  -4  13   11.55    1.74 
   5   4  14    3.45    1.25 
   5  -4 -14   -0.32    1.06 
  -5   4 -14    3.67    1.22 
  -5  -4  14    4.99    1.41 
  -5  -4  14    2.44    1.13 
   5  -4  14    3.74    1.17 
   5  -4  14    2.20    1.12 
  -5  -4 -14    1.95    1.21 
  -5   4  14    3.77    1.46 
   5   4 -14    2.31    1.14 
  -5  -4  15    1.13    1.14 
   5   4  15    2.12    1.25 
  -5  -4  15    4.08    1.38 
   5  -4 -15    2.42    1.33 
  -5   4 -15    1.43    1.03 
   5   4 -15    1.22    1.03 
  -5   4  15    1.34    1.18 
   5  -4  15    0.62    1.03 
   5  -4  15    3.11    1.28 
  -5  -4 -15    1.96    1.35 
   5  -4 -16    4.55    1.55 
  -5   4 -16    4.92    1.65 
   5   4  16    4.32    1.57 
  -5  -4  16    6.21    1.71 
   5  -4  16    2.96    1.40 
  -5  -4 -16    3.75    1.66 
   5  -4  16    6.75    1.79 
   5   4 -16    4.50    1.70 
  -5  -5   0    4.04    0.39 
  -5  -5   0    3.49    0.54 
  -5   5   0    3.73    0.72 
  -5   5   0    3.49    0.53 
  -5  -5   0    3.21    0.28 
   5   5   0    3.53    0.27 
   5  -5   0    2.91    0.54 
   5   5   0    3.53    0.45 
   5  -5   0    3.66    0.48 
   5  -5  -1  211.41    4.93 
   5   5   1  207.06    4.79 
  -5  -5   1  212.40    4.90 
  -5   5  -1  211.31    5.40 
  -5  -5   1  212.26    4.08 
  -5   5  -1  215.43    4.78 
   5   5   1  213.79    4.44 
   5   5   1  212.81    4.14 
  -5  -5   1  212.26    4.31 
   5  -5  -1  213.03    4.97 
   5  -5   1  216.09    5.01 
  -5  -5  -1  207.40    4.63 
  -5  -5  -1  214.03    4.93 
   5  -5   1  206.34    4.62 
  -5   5   1  208.46    5.34 
   5   5  -1  211.64    4.60 
   5  -5  -2   53.40    2.03 
  -5   5  -2   51.68    2.15 
   5   5   2   53.55    1.89 
  -5  -5   2   52.05    1.86 
  -5  -5   2   51.91    1.43 
  -5   5  -2   53.96    1.68 
   5   5   2   53.94    1.54 
   5  -5  -2   52.44    1.94 
   5  -5   2   55.21    1.97 
   5  -5   2   50.35    1.60 
  -5   5   2   53.29    2.09 
  -5  -5  -2   52.78    1.96 
   5   5  -2   52.42    1.65 
   5  -5   2   53.58    1.80 
  -5  -5  -2   52.09    1.73 
   5   5   3   30.14    1.48 
  -5  -5   3   30.75    1.41 
   5  -5  -3   33.52    1.68 
   5   5   3   28.00    1.16 
   5  -5  -3   31.32    1.54 
  -5   5  -3   27.23    1.08 
  -5   5  -3   31.00    1.67 
  -5  -5   3   28.73    1.16 
   5  -5   3   31.97    1.33 
  -5  -5  -3   29.25    1.53 
   5  -5   3   33.30    1.52 
   5  -5   3   29.05    1.19 
  -5   5   3   27.52    1.49 
   5   5  -3   28.42    1.24 
  -5  -5   4   54.63    2.07 
  -5  -5   4   54.28    1.96 
   5  -5  -4   55.66    2.40 
  -5   5  -4   58.85    2.19 
  -5   5  -4   56.77    1.56 
   5   5   4   55.74    1.88 
   5   5   4   61.24    2.35 
  -5   5  -4   57.13    2.50 
   5  -5  -4   56.28    2.31 
   5  -5   4   57.14    2.19 
   5   5  -4   54.94    1.97 
  -5   5   4   57.21    2.34 
  -5  -5  -4   57.86    2.36 
   5  -5   4   56.55    1.88 
   5  -5   4   58.57    1.88 
  -5   5  -5   80.21    3.20 
  -5   5  -5   79.63    2.82 
   5   5   5   77.90    2.91 
  -5  -5   5   82.57    2.73 
   5  -5  -5   72.58    2.90 
   5  -5  -5   75.19    3.05 
  -5  -5   5   75.05    2.67 
   5   5  -5   78.18    2.62 
  -5  -5  -5   80.95    3.07 
   5  -5   5   78.67    2.82 
   5  -5   5   76.34    2.31 
   5   5  -5   82.82    2.73 
   5  -5   5   76.21    2.39 
  -5   5   5   81.10    3.03 
   5  -5  -6  100.12    3.80 
  -5  -5   6  104.53    3.47 
   5   5   6  105.69    3.66 
  -5  -5   6   96.31    3.35 
   5  -5  -6  102.76    3.73 
  -5   5  -6  105.42    3.57 
  -5   5  -6  109.02    4.03 
   5  -5   6  103.68    3.55 
  -5   5   6  101.22    3.69 
  -5  -5  -6  100.67    3.73 
   5   5  -6  106.61    3.46 
   5   5  -6  105.09    3.34 
   5  -5   6  103.96    2.87 
   5  -5   6   99.33    3.02 
   5  -5  -7   24.78    1.85 
  -5   5  -7   22.65    1.88 
  -5   5  -7   25.50    1.71 
   5  -5  -7   22.51    1.82 
   5   5   7   24.30    1.76 
  -5  -5   7   23.85    1.59 
  -5   5   7   24.81    1.85 
   5  -5   7   22.97    1.64 
  -5  -5  -7   23.61    1.83 
   5  -5   7   23.24    1.21 
   5  -5   7   23.35    1.40 
   5   5  -7   27.04    1.64 
   5   5  -7   22.71    1.57 
   5   5   8    9.11    1.24 
  -5  -5   8   11.06    1.22 
   5  -5  -8    9.06    1.28 
   5  -5  -8   11.55    1.36 
  -5   5  -8    8.87    1.25 
  -5  -5  -8    9.92    1.32 
   5  -5   8    8.94    1.23 
   5  -5   8    9.09    0.88 
   5   5  -8    8.41    1.14 
  -5   5   8   11.35    1.41 
   5  -5   8    9.82    1.05 
   5   5  -8    8.06    1.16 
  -5  -5   9   12.83    1.39 
   5  -5  -9   12.61    1.54 
  -5   5  -9   12.30    1.41 
   5   5   9   10.29    1.40 
   5  -5   9   13.09    1.24 
   5   5  -9   13.59    1.42 
  -5   5   9   14.60    1.71 
  -5  -5  -9   14.51    1.62 
   5  -5   9   11.75    1.40 
   5  -5 -10    8.83    1.64 
   5   5  10    5.52    1.22 
  -5  -5  10    3.89    0.96 
  -5   5 -10    6.80    1.29 
  -5  -5 -10    5.44    1.29 
  -5   5  10    5.48    1.29 
   5  -5  10    7.90    1.08 
   5  -5  10    7.39    1.34 
   5   5 -10    5.79    1.22 
   5   5  11    7.05    1.41 
  -5  -5  11    7.14    1.38 
  -5   5 -11    6.56    1.33 
   5  -5 -11    7.65    1.64 
   5  -5  11    7.18    1.41 
  -5  -5 -11   10.83    1.64 
   5   5 -11    9.48    1.45 
  -5   5  11    6.29    1.44 
   5  -5  11    8.30    1.27 
   5   5  12    0.40    0.77 
  -5   5 -12    0.03    0.74 
   5  -5 -12    1.38    1.00 
  -5  -5  12    0.23    0.79 
   5  -5  12    0.69    0.73 
   5   5 -12    0.88    0.84 
  -5  -5 -12    1.02    0.87 
   5  -5  12    0.13    0.86 
  -5   5  12    1.09    0.98 
   5   5  13    5.08    1.37 
  -5  -5  13    0.76    1.05 
  -5   5 -13    2.33    1.18 
   5  -5 -13    3.18    1.30 
   5  -5  13    5.65    1.26 
   5   5 -13    3.76    1.33 
  -5  -5 -13    1.25    1.02 
  -5   5  13    2.80    1.27 
   5  -5  13    3.88    1.41 
   5  -5 -14    1.47    1.19 
  -5  -5  14    1.18    1.04 
   5   5  14    1.52    1.04 
  -5  -5  14   -0.12    1.12 
  -5   5 -14    2.10    1.13 
   5  -5  14    0.55    0.86 
   5   5 -14    1.94    1.28 
  -5  -5 -14    0.53    0.99 
  -5   5  14    1.69    1.19 
   5  -5  14    0.58    0.96 
   5   5  15   -0.14    0.88 
   5  -5 -15    0.39    1.21 
  -5  -5  15    0.46    1.15 
  -5   5 -15    0.99    1.08 
  -5  -5  15   -0.36    0.98 
   5  -5  15    2.13    1.15 
   5   5 -15    2.65    1.36 
  -5   5  15    1.36    1.35 
  -5  -5 -15    1.61    1.37 
   5   5  16    0.18    1.00 
  -5  -5  16    1.53    1.38 
   5  -5 -16    0.53    1.39 
   5   5 -16    1.32    1.27 
  -5   6   0   41.49    1.57 
   5   6   0   38.02    1.40 
   5  -6   0   40.18    1.69 
  -5  -6   0   40.98    1.33 
  -5   6   0   39.94    1.87 
   5  -6   0   37.95    1.50 
  -5  -6   0   40.57    1.64 
   5   6   1    5.43    0.27 
  -5   6  -1    3.44    0.71 
  -5  -6   1    5.42    0.38 
  -5   6  -1    4.26    0.57 
  -5  -6   1    4.70    0.70 
   5   6   1    5.40    0.36 
   5  -6  -1    5.51    0.75 
   5   6   1    4.69    0.56 
   5  -6  -1    6.27    0.66 
  -5   6   1    5.51    0.77 
   5   6  -1    5.12    0.50 
   5  -6   1    5.36    0.54 
   5  -6   1    5.23    0.75 
  -5  -6  -1    4.12    0.50 
  -5  -6  -1    4.18    0.66 
  -5  -6   2   67.54    1.63 
  -5  -6   2   68.98    2.33 
   5   6   2   68.39    2.25 
   5   6   2   66.31    1.83 
  -5   6  -2   71.01    2.03 
   5   6   2   73.31    1.91 
   5  -6  -2   67.43    2.42 
   5  -6  -2   67.42    2.38 
  -5   6  -2   64.98    2.53 
  -5   6   2   69.36    2.53 
  -5  -6  -2   61.98    2.33 
   5  -6   2   68.25    1.96 
   5  -6   2   68.66    2.43 
   5   6  -2   68.37    1.95 
   5  -6  -3   35.44    1.79 
   5   6   3   34.88    1.32 
  -5  -6   3   33.41    1.21 
  -5   6  -3   32.78    1.77 
   5   6   3   33.06    1.61 
   5  -6  -3   30.86    1.64 
  -5  -6   3   33.78    1.59 
  -5   6  -3   33.72    1.20 
   5  -6   3   34.61    1.66 
   5  -6   3   35.69    1.48 
   5   6  -3   32.85    1.32 
  -5   6   3   34.00    1.71 
   5  -6   3   32.59    1.25 
  -5  -6  -3   33.69    1.71 
  -5  -6   4   35.99    1.69 
   5  -6  -4   34.35    1.91 
  -5   6  -4   34.29    1.08 
  -5   6  -4   34.05    1.96 
  -5  -6   4   33.67    1.43 
   5   6   4   35.64    1.79 
   5  -6  -4   35.54    1.85 
  -5  -6  -4   33.46    1.82 
  -5   6   4   34.55    1.80 
   5  -6   4   32.29    1.68 
   5  -6   4   33.49    1.33 
   5  -6   4   33.92    1.47 
   5   6  -4   32.57    1.43 
   5   6   5   18.15    1.38 
  -5   6  -5   16.35    1.45 
  -5   6  -5   19.84    1.33 
   5  -6  -5   16.44    1.42 
  -5  -6   5   16.56    1.22 
   5  -6  -5   21.10    1.55 
  -5  -6   5   19.33    1.20 
  -5   6   5   18.53    1.41 
   5   6  -5   18.75    1.18 
   5  -6   5   20.99    1.16 
   5  -6   5   21.17    1.10 
   5  -6   5   18.19    1.31 
  -5  -6  -5   18.88    1.50 
   5   6   6   80.62    3.18 
  -5   6  -6   74.28    3.36 
   5  -6  -6   81.74    3.42 
  -5   6  -6   78.26    3.01 
  -5  -6   6   79.43    2.96 
   5  -6  -6   80.59    3.30 
   5   6  -6   79.58    2.79 
  -5   6   6   84.57    3.33 
   5  -6   6   82.60    2.50 
  -5  -6  -6   78.92    3.31 
   5  -6   6   84.65    2.58 
   5   6  -6   80.52    2.96 
   5  -6   6   77.55    3.03 
   5  -6  -7    9.42    1.37 
  -5  -6   7   12.85    1.22 
  -5   6  -7   13.60    1.34 
  -5   6  -7   14.50    1.54 
   5  -6  -7   13.18    1.40 
   5   6   7   11.79    1.40 
   5  -6   7   11.82    0.95 
  -5  -6  -7   15.71    1.51 
  -5   6   7   13.92    1.40 
   5  -6   7   10.53    0.97 
   5   6  -7   11.57    1.16 
   5  -6   7   11.12    1.28 
   5   6  -7   12.12    1.19 
   5  -6  -8   23.04    1.99 
   5   6   8   21.22    1.78 
   5  -6  -8   18.57    1.73 
  -5   6  -8   18.08    1.59 
  -5  -6   8   22.28    1.69 
   5  -6   8   18.90    1.21 
  -5   6   8   17.38    1.69 
   5   6  -8   21.37    1.66 
   5  -6   8   20.96    1.40 
   5   6  -8   20.31    1.53 
   5  -6   8   23.69    1.79 
  -5  -6  -8   20.12    1.83 
   5  -6  -9   35.94    2.55 
  -5  -6   9   35.74    2.23 
   5   6   9   36.11    2.41 
  -5   6  -9   36.78    2.33 
   5  -6   9   33.70    1.88 
   5  -6   9   28.97    2.11 
  -5  -6  -9   35.76    2.59 
  -5   6   9   33.78    2.41 
   5   6  -9   38.50    2.31 
  -5  -6  10   30.26    2.27 
   5   6  10   31.62    2.37 
  -5   6 -10   33.95    2.36 
   5  -6 -10   30.69    2.57 
  -5   6  10   29.39    2.40 
   5  -6  10   32.23    1.94 
   5   6 -10   34.46    2.38 
   5  -6  10   29.44    2.24 
  -5  -6 -10   33.11    2.57 
  -5  -6  11    3.91    1.08 
   5  -6 -11    6.14    1.50 
  -5   6 -11    4.85    1.18 
   5   6  11    3.71    1.17 
  -5  -6 -11    6.63    1.55 
   5  -6  11    5.18    1.26 
  -5   6  11    4.87    1.34 
   5  -6  11    4.51    1.02 
   5   6 -11    5.29    1.25 
  -5   6 -12   12.82    1.84 
   5  -6 -12   10.46    1.91 
  -5  -6  12   10.72    1.57 
   5   6  12   10.82    1.86 
  -5  -6 -12   13.29    2.21 
   5   6 -12   10.84    1.78 
   5  -6  12   13.10    1.55 
   5  -6  12   12.49    1.98 
  -5   6  12   12.01    1.85 
  -5   6 -13    0.55    0.85 
   5   6  13   -0.08    0.77 
   5  -6 -13    1.53    1.15 
  -5  -6  13    0.96    0.89 
  -5   6  13    1.64    1.18 
   5   6 -13    1.17    1.09 
  -5  -6 -13    3.43    1.21 
   5  -6  13    2.77    1.16 
   5  -6 -14    5.08    1.63 
  -5  -6  14    6.26    1.61 
  -5  -6  14    7.92    1.85 
   5   6  14    4.73    1.42 
  -5   6 -14    5.35    1.57 
   5  -6  14   10.52    1.97 
  -5  -6 -14    3.07    1.37 
  -5   6  14    9.01    1.99 
   5   6 -14    5.15    1.54 
   5   6  15    0.47    1.14 
  -5  -6  15    0.96    1.09 
  -5   6 -15    0.08    0.96 
   5  -6 -15    0.56    1.21 
  -5  -6  15    1.23    1.35 
   5  -6  15    0.26    0.92 
  -5  -6 -15   -0.02    1.09 
   5   6 -15    0.04    1.11 
   5  -7   0   17.30    1.02 
  -5   7   0   16.80    1.26 
  -5  -7   0   16.59    0.87 
  -5   7   0   18.32    1.07 
   5  -7   0   18.58    1.26 
  -5  -7   0   18.08    1.18 
   5   7   0   17.99    0.92 
   5   7   1    2.26    0.46 
  -5  -7   1    1.79    0.31 
  -5   7  -1    0.69    0.30 
  -5   7  -1    2.77    0.69 
   5  -7  -1    2.20    0.52 
   5  -7  -1    2.35    0.58 
  -5  -7   1    2.06    0.58 
   5  -7   1    2.14    0.41 
  -5   7   1    1.66    0.57 
  -5  -7  -1    4.54    0.66 
  -5  -7  -1    2.08    0.42 
   5   7  -1    2.71    0.40 
   5  -7   1    2.27    0.63 
   5  -7  -2    2.75    0.64 
  -5  -7   2    3.59    0.24 
  -5  -7   2    3.47    0.22 
  -5  -7   2    2.81    0.24 
   5   7   2    3.38    0.38 
  -5   7  -2    2.57    0.45 
  -5  -7   2    3.17    0.28 
   5   7   2    2.65    0.56 
   5   7   2    2.94    0.39 
  -5  -7   2    3.64    0.70 
   5  -7  -2    3.04    0.65 
  -5   7  -2    2.45    0.63 
   5  -7   2    2.97    0.70 
   5   7  -2    3.73    0.43 
  -5  -7  -2    3.53    0.70 
  -5   7   2    4.00    0.80 
   5  -7   2    2.91    0.45 
  -5  -7   3  106.64    2.59 
  -5  -7   3  108.84    2.68 
   5  -7  -3  103.07    3.45 
  -5   7  -3  107.10    3.60 
   5  -7  -3   97.94    3.40 
  -5   7  -3  109.56    2.67 
  -5  -7   3  105.09    3.33 
   5   7   3  104.25    3.23 
  -5  -7  -3  104.46    3.49 
   5  -7   3   99.69    3.01 
   5  -7   3  109.05    3.42 
   5  -7   3  109.49    2.69 
   5   7  -3  112.29    2.82 
  -5   7   3  106.52    3.48 
   5  -7  -4   84.94    3.22 
   5   7   4   90.15    3.08 
  -5  -7   4   86.67    3.00 
  -5   7  -4   85.96    3.34 
  -5   7  -4   87.31    2.05 
  -5  -7   4   89.92    2.57 
   5  -7  -4   90.73    3.33 
   5  -7   4   82.27    3.06 
   5   7  -4   87.28    2.57 
   5  -7   4   89.23    2.40 
  -5   7   4   90.31    3.18 
   5  -7   4   91.54    2.74 
  -5  -7  -4   83.33    3.22 
  -5  -7   5   59.28    2.47 
  -5  -7   5   58.21    2.19 
  -5   7  -5   60.44    2.81 
   5   7   5   58.29    2.53 
   5  -7  -5   54.47    2.65 
   5  -7  -5   60.81    2.76 
  -5   7   5   59.67    2.61 
   5  -7   5   55.50    2.47 
   5  -7   5   60.24    1.93 
   5   7  -5   58.97    2.13 
   5  -7   5   59.55    2.11 
  -5  -7  -5   53.30    2.64 
  -5   7  -6   10.48    1.28 
  -5  -7   6   11.41    1.20 
   5  -7  -6   13.37    1.39 
   5  -7  -6   12.53    1.46 
   5   7   6   11.68    1.24 
  -5  -7  -6    9.39    1.26 
   5  -7   6   10.77    1.16 
  -5   7   6   11.37    1.24 
   5  -7   6   11.61    0.96 
   5   7  -6   12.52    1.08 
   5  -7   6    8.97    0.84 
   5  -7  -7   11.09    1.37 
   5  -7  -7   13.74    1.55 
  -5   7  -7   15.70    1.69 
  -5  -7   7   14.37    1.37 
   5   7   7   14.38    1.53 
  -5   7  -7   13.76    1.38 
  -5  -7  -7   16.82    1.63 
  -5   7   7   15.52    1.51 
   5   7  -7   15.89    1.41 
   5   7  -7   12.92    1.19 
   5  -7   7   14.68    1.05 
   5  -7   7   14.33    1.43 
   5  -7   7   13.63    1.04 
   5  -7  -8    9.73    1.36 
  -5  -7   8   10.15    1.24 
  -5   7  -8   11.92    1.39 
   5   7   8    9.74    1.35 
   5  -7   8   11.13    1.03 
  -5  -7  -8   10.84    1.50 
  -5   7   8   11.98    1.44 
   5  -7   8   11.85    1.35 
   5   7  -8   10.23    1.21 
   5  -7  -9    5.23    1.25 
   5   7   9    4.49    1.14 
  -5   7  -9    3.93    1.06 
  -5  -7   9    5.25    1.07 
  -5   7   9    5.22    1.22 
   5  -7   9    3.18    1.02 
  -5  -7  -9    4.36    1.17 
   5  -7   9    5.00    0.93 
   5   7  -9    4.01    0.99 
   5  -7 -10    4.74    1.33 
   5   7  10    3.69    1.10 
  -5  -7  10    4.34    1.10 
  -5   7 -10    4.45    1.21 
   5  -7  10    6.38    1.38 
  -5  -7 -10    7.08    1.59 
   5  -7  10    5.89    1.01 
   5   7 -10    5.64    1.18 
  -5   7  10    3.77    1.15 
   5  -7 -11   18.74    2.21 
  -5  -7  11   32.08    2.44 
  -5   7 -11   23.61    2.20 
   5   7  11   20.20    2.09 
  -5   7  11   24.06    2.30 
  -5  -7 -11   25.58    2.47 
   5  -7  11   22.79    2.25 
   5   7 -11   26.72    2.29 
  -5  -7  12   21.45    2.11 
  -5   7 -12   19.23    2.04 
   5   7  12   19.14    2.25 
   5  -7 -12   17.32    2.23 
   5  -7  12   20.32    2.14 
  -5   7  12   21.28    2.34 
  -5  -7 -12   17.85    2.36 
   5   7 -12   22.89    2.16 
  -5   7 -13    4.77    1.42 
  -5  -7  13    7.98    1.71 
   5  -7 -13    8.69    1.90 
   5   7  13    9.54    1.97 
   5   7 -13    7.66    1.71 
  -5   7  13    5.81    1.69 
  -5  -7 -13    8.05    1.87 
   5  -7  13    6.45    1.69 
  -5  -7  14    4.76    1.71 
   5   7  14    4.30    1.53 
   5  -7 -14    4.82    1.69 
  -5   7 -14    3.76    1.43 
  -5  -7  14    2.47    1.21 
  -5  -7 -14    5.28    1.57 
   5  -7  14    5.13    1.59 
  -5   7  14    4.62    1.62 
   5   7 -14    4.31    1.37 
  -5   7 -15    3.63    1.49 
  -5  -7  15    2.95    1.45 
   5   7  15    0.59    1.08 
   5  -7 -15    2.92    1.40 
  -5  -7  15    4.98    1.68 
   5   7 -15    4.93    1.67 
  -5  -7 -15    3.63    1.74 
   5  -7  15    3.39    1.54 
   5  -8   0   98.08    3.25 
  -5   8   0   97.27    2.89 
  -5  -8   0   99.76    3.19 
   5  -8   0   96.92    2.86 
  -5  -8   0   99.49    2.71 
   5   8   0   97.60    2.62 
  -5   8   0   95.03    3.33 
  -5   8  -1    6.25    0.71 
  -5  -8   1    6.29    0.56 
   5  -8  -1    7.47    0.91 
   5   8   1    7.64    0.70 
   5  -8  -1    7.19    0.79 
  -5  -8   1    7.44    0.90 
  -5   8  -1    7.24    0.93 
  -5   8   1    7.28    1.03 
   5  -8   1    7.43    0.95 
   5   8  -1    6.46    0.56 
  -5  -8  -1    6.37    0.84 
   5  -8   1    7.87    0.68 
   5   8   2  100.56    2.99 
   5   8   2  101.97    2.50 
  -5  -8   2  101.88    2.42 
   5   8   2  102.85    2.40 
   5  -8  -2  102.11    3.40 
   5   8   2  102.62    2.41 
   5  -8  -2  106.23    3.37 
  -5  -8   2   98.46    3.32 
  -5   8  -2  102.60    3.51 
  -5   8  -2  104.99    2.77 
   5  -8   2  102.97    2.68 
  -5   8   2  101.82    3.44 
  -5  -8  -2  100.92    3.43 
   5   8  -2  100.82    2.58 
   5  -8   2  102.65    3.41 
  -5  -8   3    5.59    0.42 
  -5   8  -3    6.81    0.57 
  -5   8  -3    6.82    1.01 
   5  -8  -3    4.62    0.85 
   5   8   3    5.09    0.78 
  -5  -8   3    5.95    0.46 
  -5  -8   3    6.01    0.88 
   5  -8  -3    5.82    1.01 
   5   8  -3    6.40    0.60 
  -5  -8  -3    6.20    0.97 
  -5   8   3    6.30    0.96 
   5  -8   3    5.06    0.88 
   5  -8   3    6.06    0.54 
   5  -8  -4   15.42    1.38 
  -5  -8   4   17.16    0.94 
  -5   8  -4   17.47    0.59 
   5  -8  -4   16.81    1.37 
   5   8   4   15.61    1.23 
  -5  -8   4   16.21    1.33 
  -5   8  -4   12.76    1.34 
  -5   8   4   18.20    1.42 
   5  -8   4   16.18    0.85 
  -5  -8  -4   14.73    1.41 
   5   8  -4   15.91    0.95 
   5  -8   4   15.61    1.32 
   5  -8  -5    9.20    1.17 
  -5  -8   5   11.08    0.91 
  -5   8  -5    8.88    1.19 
  -5  -8   5   10.77    1.15 
   5   8   5    9.23    1.08 
   5  -8  -5    8.50    1.21 
  -5  -8  -5   10.80    1.24 
  -5   8   5    9.60    1.11 
   5  -8   5   10.67    0.75 
   5  -8   5    9.59    0.98 
   5   8  -5   10.73    0.88 
   5  -8   5   10.21    1.22 
   5   8   6   26.02    1.84 
  -5  -8   6   19.52    1.54 
   5  -8  -6   21.73    1.79 
  -5   8  -6   25.10    2.00 
   5  -8  -6   26.30    1.96 
   5  -8   6   23.33    1.17 
   5  -8   6   22.21    1.37 
   5   8  -6   21.59    1.33 
  -5   8   6   26.09    1.80 
   5  -8   6   22.69    1.68 
  -5  -8  -6   22.84    1.89 
  -5   8  -7    0.49    0.70 
   5  -8  -7    0.70    0.60 
   5   8   7    0.24    0.56 
  -5  -8   7   -0.22    0.46 
   5  -8  -7   -0.16    0.57 
   5  -8   7    0.12    0.62 
  -5  -8  -7    0.31    0.53 
   5  -8   7    0.22    0.45 
  -5   8   7    0.39    0.56 
   5   8  -7    0.97    0.54 
   5  -8   7    0.11    0.43 
  -5   8  -8   30.88    2.06 
   5  -8  -8   28.32    2.24 
  -5  -8   8   29.68    1.99 
   5   8   8   31.79    2.27 
  -5   8   8   32.61    2.27 
   5  -8   8   28.99    2.05 
   5  -8   8   27.15    1.55 
  -5  -8  -8   25.02    2.20 
   5   8   9   12.28    1.58 
  -5   8  -9   10.29    1.38 
  -5  -8   9    9.85    1.32 
   5  -8  -9   12.03    1.70 
  -5  -8  -9   11.42    1.61 
   5  -8   9   10.08    1.38 
   5   8  -9   13.55    1.47 
  -5   8   9    9.21    1.41 
  -5  -8  10    5.76    1.24 
   5   8  10    7.08    1.51 
  -5   8 -10    7.10    1.34 
   5  -8 -10    8.16    1.61 
   5   8 -10    7.83    1.47 
   5  -8  10    7.19    1.37 
  -5  -8 -10    2.68    1.10 
  -5   8  10    5.80    1.43 
   5  -8 -11   19.82    2.38 
  -5   8 -11   21.52    2.11 
   5   8  11   24.80    2.32 
  -5  -8  11   18.43    1.86 
   5  -8  11   22.94    2.21 
  -5  -8 -11   25.13    2.64 
   5   8 -11   23.62    2.08 
  -5   8  11   18.18    2.20 
   5  -8 -12   21.70    2.45 
  -5   8 -12   23.35    2.25 
  -5  -8  12   19.07    2.03 
   5   8  12   21.23    2.38 
  -5  -8 -12   16.27    2.40 
  -5   8  12   15.44    2.11 
   5  -8  12   20.17    2.14 
   5   8 -12   17.81    1.98 
  -5   8 -13    6.57    1.48 
   5  -8 -13    9.35    1.97 
  -5  -8  13    5.61    1.39 
   5   8  13    8.44    1.95 
  -5  -8 -13    6.09    1.71 
  -5   8  13    8.68    1.91 
   5   8 -13    6.36    1.50 
   5  -8  13    7.71    1.66 
   5   8  14    4.30    1.61 
  -5  -8  14    5.19    1.55 
   5  -8 -14    4.95    1.92 
  -5   8 -14    4.65    1.56 
   5   8 -14    6.41    1.65 
  -5   8  14    4.02    1.69 
   5  -8  14    6.24    1.68 
  -5  -8 -14    5.88    1.75 
   5  -8 -15    0.82    1.26 
   5   8  15    1.71    1.23 
  -5  -8  15    2.05    1.34 
   5   8 -15    0.81    1.18 
   5  -9   0  149.78    3.87 
  -5  -9   0  139.37    4.20 
  -5   9   0  142.91    4.42 
   5  -9   0  141.88    4.31 
   5   9   0  141.64    3.48 
  -5   9  -1   19.29    1.43 
   5   9   1   20.84    1.11 
  -5  -9   1   19.81    1.48 
   5  -9  -1   22.77    1.36 
  -5   9  -1   20.04    1.15 
  -5  -9   1   17.69    1.00 
   5  -9  -1   18.67    1.48 
  -5   9   1   20.28    1.30 
   5  -9   1   20.33    1.10 
  -5   9   1   18.78    1.51 
   5   9  -1   21.35    0.95 
   5  -9   1   18.96    1.45 
  -5  -9  -1   20.49    1.43 
  -5   9  -2   20.93    1.54 
  -5   9  -2   21.61    1.06 
   5   9   2   19.23    0.84 
  -5  -9   2   19.63    0.94 
   5  -9  -2   20.79    1.42 
   5  -9  -2   20.54    1.50 
   5   9   2   18.72    1.17 
   5   9   2   19.76    0.66 
  -5  -9   2   22.84    1.61 
  -5   9   2   18.17    1.42 
   5  -9   2   20.90    1.03 
   5  -9   2   20.06    1.52 
  -5  -9  -2   15.58    1.42 
   5   9  -2   20.21    0.91 
   5  -9  -3    2.49    0.69 
  -5   9  -3    2.35    0.39 
  -5   9  -3    1.90    0.72 
   5   9   3    2.54    0.45 
  -5  -9   3    1.19    0.62 
  -5  -9   3    2.71    0.36 
   5  -9  -3    3.08    0.79 
   5   9   3    3.06    0.68 
  -5  -9   3    3.11    0.43 
   5   9  -3    2.39    0.44 
   5  -9   3    2.95    0.47 
   5  -9   3    1.55    0.71 
  -5  -9  -3    1.70    0.73 
  -5   9   3    3.16    0.82 
   5  -9  -4    6.41    1.10 
  -5  -9   4    7.68    1.13 
   5   9   4    7.55    0.81 
  -5  -9   4    8.05    0.66 
   5   9   4    8.89    1.06 
   5  -9  -4   11.32    1.33 
  -5   9  -4    8.41    1.13 
   5  -9   4    9.21    0.65 
  -5   9   4    7.78    1.12 
  -5  -9  -4    8.14    1.19 
   5  -9   4    7.12    1.08 
   5   9   5   14.26    1.17 
  -5   9  -5   12.94    1.47 
   5   9   5   13.91    1.29 
  -5  -9   5   11.39    1.31 
   5  -9  -5   15.62    1.52 
   5  -9  -5   12.14    1.38 
  -5  -9   5   14.17    1.01 
   5  -9   5   12.01    1.38 
  -5   9   5   14.63    1.40 
  -5  -9  -5   11.06    1.40 
  -5  -9   6   23.93    1.77 
   5   9   6   26.67    1.90 
   5  -9  -6   22.13    1.88 
  -5   9  -6   23.00    1.98 
   5  -9  -6   27.67    2.09 
  -5  -9  -6   21.45    1.90 
  -5   9   6   25.14    1.81 
   5  -9   6   20.87    1.79 
   5   9   7    7.85    1.31 
   5  -9  -7    9.72    1.62 
  -5   9  -7    6.68    1.33 
  -5  -9   7    6.82    1.18 
  -5  -9  -7   10.33    1.45 
  -5   9   7    9.47    1.35 
   5  -9   7    7.97    1.20 
   5  -9  -8   10.61    1.61 
  -5  -9   8   10.56    1.32 
   5   9   8   12.64    1.62 
  -5  -9  -8   13.55    1.76 
   5  -9   8   10.95    1.49 
  -5   9   8   10.41    1.41 
   5  -9  -9   18.46    2.11 
   5   9   9   21.50    2.01 
  -5  -9   9   17.87    1.71 
  -5   9   9   19.01    2.00 
  -5  -9  -9   23.17    2.21 
   5  -9   9   20.45    1.87 
   5  -9 -10    0.82    0.90 
  -5   9 -10    0.74    0.71 
  -5  -9  10    1.78    0.89 
   5   9  10    0.74    0.82 
  -5   9  10    1.42    0.91 
   5  -9  10    2.70    0.93 
  -5  -9 -10    1.03    0.88 
   5   9  11    7.33    1.58 
   5  -9 -11    5.64    1.49 
  -5  -9  11    4.76    1.24 
  -5   9 -11    4.55    1.19 
   5  -9  11    6.26    1.35 
  -5   9  11    3.56    1.37 
   5   9 -11    5.63    1.31 
  -5  -9 -11    4.08    1.34 
  -5   9 -12    3.85    1.22 
  -5  -9  12    2.68    1.13 
   5  -9 -12    3.93    1.66 
   5   9  12    1.73    1.11 
   5   9 -12    3.93    1.32 
   5  -9  12    3.45    1.14 
  -5   9  12    3.08    1.24 
  -5  -9 -12    4.13    1.50 
  -5   9 -13    5.46    1.43 
  -5  -9  13    5.11    1.33 
   5  -9 -13    5.34    1.79 
   5   9  13    6.73    1.71 
  -5  -9 -13    6.87    1.88 
  -5   9  13    5.18    1.58 
   5   9 -13    6.99    1.67 
   5  -9  13    5.43    1.37 
  -5  -9  14    2.40    1.23 
  -5   9 -14    3.45    1.34 
   5   9  14    3.37    1.45 
   5  -9 -14    1.16    1.59 
   5   9  14    2.33    1.26 
  -5  -9 -14    2.15    1.44 
   5   9 -14    0.71    1.09 
   5  -9  14    3.32    1.28 
   5 -10   0   12.75    1.02 
   5  10   0   12.79    0.83 
   5 -10   0   12.67    1.36 
  -5  10   0   14.17    1.10 
  -5 -10   0   15.49    1.33 
  -5  10   0   12.15    1.31 
   5  10   1   36.26    1.52 
  -5  10  -1   35.20    2.01 
   5 -10  -1   34.45    2.00 
   5 -10  -1   34.23    1.73 
  -5  10  -1   34.02    1.53 
  -5 -10   1   35.41    1.98 
   5 -10   1   33.74    1.49 
  -5  10   1   32.99    1.70 
  -5  10   1   34.38    2.04 
  -5 -10  -1   35.32    2.03 
   5  10  -1   36.63    1.28 
   5 -10   1   34.20    2.02 
   5 -10  -2    3.06    0.71 
  -5  10  -2    3.82    0.89 
  -5 -10   2    4.35    0.59 
  -5  10  -2    2.79    0.49 
   5  10   2    3.17    0.63 
   5  10   2    3.67    0.41 
   5 -10  -2    4.95    0.97 
  -5 -10   2    3.47    0.94 
   5 -10   2    3.20    0.56 
   5 -10   2    3.14    0.88 
  -5 -10  -2    3.01    0.89 
  -5  10   2    4.63    0.98 
  -5 -10   3    5.05    0.55 
   5 -10  -3    3.72    0.89 
   5  10   3    5.14    0.87 
  -5 -10   3    5.29    1.01 
  -5  10  -3    5.18    1.01 
   5 -10  -3    4.90    1.01 
   5 -10   3    4.49    0.99 
  -5 -10  -3    4.78    1.04 
  -5  10   3    4.83    1.03 
   5  10   4   13.83    1.25 
  -5 -10   4   12.08    1.33 
   5 -10  -4   12.46    1.42 
  -5  10  -4   12.02    1.39 
  -5 -10   4   13.31    0.68 
   5 -10  -4   10.95    1.27 
   5 -10   4   11.78    1.35 
  -5  10   4   10.33    1.22 
  -5 -10  -4   10.88    1.39 
   5 -10  -5   19.32    1.73 
  -5  10  -5   22.11    1.81 
  -5 -10   5   23.03    1.76 
   5 -10  -5   17.63    1.71 
   5  10   5   20.74    1.63 
  -5 -10  -5   23.03    1.91 
   5 -10   5   20.34    1.73 
  -5  10   5   22.49    1.70 
  -5 -10   6   36.34    2.29 
   5 -10  -6   40.04    2.60 
  -5  10  -6   34.91    2.44 
   5  10   6   38.91    2.31 
  -5 -10  -6   41.45    2.65 
  -5  10   6   37.31    2.29 
   5 -10   6   34.05    2.24 
   5 -10  -7    3.10    1.09 
  -5  10  -7    2.46    0.98 
   5  10   7    2.00    0.91 
  -5 -10   7    2.44    0.84 
  -5 -10  -7    2.00    0.89 
   5 -10   7    2.80    0.94 
  -5  10   7    1.14    0.80 
   5  10   8    0.64    0.78 
   5 -10  -8   -0.44    0.59 
  -5 -10   8    1.17    0.74 
   5 -10   8    1.09    0.83 
  -5 -10  -8    0.95    0.79 
  -5  10   8    1.12    0.79 
  -5 -10   9   15.90    1.68 
   5 -10  -9   14.50    1.97 
   5  10   9   14.62    1.75 
  -5 -10  -9   10.92    1.69 
   5 -10   9   16.58    1.78 
  -5  10   9   15.24    1.88 
  -5 -10  10   -0.07    0.70 
   5  10  10    0.48    0.79 
   5 -10 -10    0.62    0.87 
  -5  10  10   -0.03    0.72 
  -5 -10 -10    0.11    0.82 
   5 -10  10    1.27    1.00 
   5 -10 -11    9.67    1.97 
  -5 -10  11    7.29    1.56 
   5  10  11    9.29    1.79 
  -5 -10 -11    6.29    1.71 
   5 -10  11    7.50    1.55 
  -5  10  11    5.60    1.52 
   5  10  12    3.57    1.33 
   5 -10 -12    1.97    1.28 
  -5 -10  12    0.95    0.85 
  -5  10  12    1.28    1.05 
   5 -10  12    1.31    0.99 
  -5 -10 -12   -0.27    0.93 
  -5 -10  13    2.40    1.25 
  -5  10 -13    3.31    1.23 
   5 -10 -13    2.60    1.57 
   5  10  13    1.75    1.42 
  -5  10  13    2.00    1.33 
  -5 -10 -13    3.26    1.59 
   5 -10  13    2.26    1.10 
   5 -10 -14    1.70    1.59 
  -5 -10  14    2.19    1.22 
   5  10  14    1.10    1.31 
  -5 -10 -14    1.11    1.32 
   5 -11   0   59.29    2.78 
  -5  11   0   60.12    2.25 
  -5  11   0   54.65    2.63 
   5 -11   0   59.86    2.28 
  -5 -11   0   59.62    2.71 
  -5 -11   1   17.52    1.61 
   5 -11  -1   17.59    1.55 
  -5  11  -1   17.01    1.48 
   5  11   1   16.32    1.06 
   5 -11  -1   16.30    1.27 
  -5  11   1   16.76    1.55 
  -5 -11  -1   18.74    1.63 
  -5  11   1   14.58    1.19 
   5 -11   1   15.39    1.51 
   5 -11  -2   16.79    1.41 
  -5  11  -2   18.39    1.56 
   5 -11  -2   20.19    1.68 
  -5 -11   2   17.69    1.58 
   5  11   2   17.37    1.20 
   5 -11   2   20.06    1.71 
  -5 -11  -2   20.23    1.73 
  -5  11   2   19.66    1.64 
  -5  11  -3   -0.11    0.52 
  -5 -11   3    0.32    0.61 
   5 -11  -3    0.11    0.49 
   5 -11  -3   -0.30    0.51 
   5  11   3    0.09    0.43 
  -5  11   3   -0.32    0.60 
  -5 -11  -3    1.01    0.71 
   5 -11   3    1.02    0.82 
   5  11   4   13.60    1.28 
  -5 -11   4   13.94    0.87 
   5 -11  -4   14.55    1.60 
  -5 -11   4   13.08    1.53 
  -5  11  -4   12.46    1.38 
  -5 -11  -4   15.23    1.60 
   5 -11   4   17.01    1.61 
  -5  11   4   12.61    1.43 
   5 -11  -5    8.49    1.32 
  -5 -11   5    8.94    0.63 
  -5 -11   5    7.85    1.36 
   5  11   5    7.70    1.17 
  -5  11  -5    7.23    1.29 
  -5 -11  -5    5.61    1.29 
   5 -11   5    8.67    1.32 
  -5  11   5    8.72    1.26 
  -5 -11   6    4.16    1.04 
   5 -11  -6    5.02    1.27 
   5  11   6    7.48    1.25 
  -5  11  -6    5.58    1.28 
  -5  11   6    5.71    1.13 
   5 -11   6    6.12    1.28 
  -5 -11  -6    6.37    1.36 
   5 -11  -7    4.03    1.27 
   5  11   7    2.89    1.00 
  -5 -11   7    1.82    0.76 
  -5  11  -7    3.90    1.11 
   5 -11   7    1.87    0.87 
  -5 -11  -7    1.66    1.03 
  -5  11   7    3.88    1.01 
   5  11   8    3.48    1.14 
   5 -11  -8    3.79    1.20 
  -5 -11   8    4.47    1.20 
  -5  11   8    2.58    0.95 
   5 -11   8    4.75    1.20 
  -5 -11  -8    4.92    1.49 
   5  11   9    1.10    1.00 
   5 -11  -9    0.74    0.92 
  -5 -11   9    2.81    1.10 
   5 -11   9    2.12    0.96 
  -5  11   9    1.52    1.02 
  -5 -11  -9    3.38    1.29 
  -5 -11  10   20.03    2.04 
   5  11  10   11.27    1.97 
   5 -11 -10   21.05    2.47 
  -5  11  10   15.15    2.03 
   5 -11  10   15.15    1.97 
  -5 -11 -10   15.20    2.27 
  -5 -11  11    2.13    0.98 
   5  11  11    1.08    0.97 
   5 -11 -11    0.99    1.16 
   5 -11  11    0.12    0.89 
  -5  11  11    2.18    1.15 
  -5 -11 -11    2.27    1.23 
  -5 -11  12    1.87    1.04 
   5 -11 -12   -0.33    0.94 
   5  11  12    1.42    1.09 
  -5  11  12    0.48    1.20 
  -5 -11 -12    1.83    1.36 
   5 -11  12    1.56    1.20 
   5  11  13    2.50    1.38 
   5 -11 -13    1.05    1.32 
  -5 -11  13    0.81    1.17 
  -5  11  13    0.27    1.11 
  -5 -11 -13   -0.28    1.14 
   5 -11  13    0.20    1.10 
  -5 -12   0   17.51    1.68 
   5 -12   0   16.90    1.62 
   5 -12  -1   19.45    1.70 
  -5 -12   1   19.91    1.75 
   5 -12   1   19.14    1.83 
  -5 -12  -1   22.16    1.85 
  -5  12   1   18.94    1.40 
  -5  12   1   13.50    1.42 
   5 -12  -2   15.91    1.61 
  -5 -12   2   15.42    1.55 
  -5  12   2   14.92    1.56 
  -5 -12  -2   13.35    1.49 
  -5  12   2   14.98    1.29 
   5 -12   2   16.93    1.66 
  -5 -12   3   15.97    1.70 
  -5  12  -3   11.12    1.31 
   5 -12  -3   16.82    1.69 
   5  12   3   17.05    1.31 
  -5 -12  -3   15.45    1.62 
  -5  12   3   14.44    1.45 
   5 -12   3   14.79    1.65 
   5  12   4    4.92    0.95 
   5 -12  -4    4.01    1.10 
  -5 -12   4    2.57    0.91 
  -5  12  -4    3.23    0.91 
   5 -12   4    3.38    1.01 
  -5 -12  -4    3.89    1.13 
  -5  12   4    3.09    0.93 
   5 -12  -5   14.71    1.83 
   5  12   5   13.71    1.43 
  -5 -12   5   20.03    1.79 
  -5  12  -5   15.01    1.61 
  -5  12   5   14.49    1.63 
   5 -12   5   17.96    1.77 
  -5 -12  -5   18.85    1.92 
   5 -12  -6    0.58    0.87 
  -5  12  -6    2.85    0.97 
   5  12   6    1.38    0.86 
  -5 -12   6    1.34    0.90 
  -5 -12  -6    1.72    1.03 
   5 -12   6    0.89    0.83 
  -5  12   6    0.79    0.80 
  -5  12  -7   14.68    1.86 
   5 -12  -7   14.28    1.85 
  -5 -12   7   16.39    1.76 
   5  12   7   17.62    1.79 
  -5 -12  -7   16.28    1.96 
  -5  12   7   12.86    1.62 
   5 -12   7   15.25    1.77 
   5  12   8    3.41    1.21 
  -5 -12   8    3.96    1.20 
   5 -12  -8    0.91    1.08 
  -5  12   8    1.63    1.00 
   5 -12   8    2.69    0.99 
  -5 -12  -8    3.23    1.21 
   5  12   9    1.41    1.07 
  -5 -12   9    0.93    0.81 
   5 -12  -9    0.07    0.83 
  -5  12   9   -0.45    0.85 
   5 -12   9    1.14    0.84 
  -5 -12  -9    0.87    1.06 
  -5 -12  10    0.93    0.86 
   5  12  10   -0.07    0.86 
   5 -12 -10    0.22    1.14 
  -5 -12 -10    1.31    1.21 
   5 -12  10    0.77    1.05 
  -5  12  10    0.49    1.07 
   5  12  11    4.28    1.54 
   5 -12 -11    3.74    1.59 
  -5 -12  11    5.41    1.57 
  -5 -12 -11    3.77    1.41 
   5 -12  11    7.68    1.68 
  -5  12  11    1.37    1.20 
   5 -12 -12    2.32    1.37 
   5  12  12    1.97    1.36 
  -5 -12  12    2.81    1.21 
  -5 -12 -12    1.90    1.21 
   5 -12  12    2.64    1.23 
  -5  12  12    4.50    1.62 
  -5 -12  13   11.37    2.14 
   5  12  13   11.32    2.37 
  -5  13   0    1.54    0.76 
   5 -13   0    0.47    0.74 
  -5 -13   0    1.86    0.86 
  -5 -13   1   26.02    1.99 
   5 -13  -1   25.63    2.01 
  -5  13  -1   23.74    1.81 
  -5 -13  -1   20.30    1.82 
   5 -13   1   23.02    1.94 
  -5 -13   2   28.86    2.11 
  -5  13  -2   26.57    1.91 
   5 -13  -2   23.26    2.02 
   5 -13   2   17.60    1.91 
  -5 -13  -2   26.41    2.15 
  -5  13  -3    6.57    1.21 
   5 -13  -3   11.25    1.67 
  -5 -13   3    9.51    1.41 
  -5 -13  -3    7.57    1.41 
  -5  13   3    9.00    1.43 
   5 -13   3    8.28    1.52 
  -5 -13   4    8.87    1.53 
   5 -13  -4    7.66    1.56 
   5 -13   4   11.03    1.70 
  -5 -13  -4    8.73    1.54 
  -5  13   4   10.64    1.47 
  -5  13  -5    0.22    0.63 
  -5 -13   5    0.59    0.77 
   5 -13  -5    0.55    0.89 
  -5  13   5    1.55    0.91 
   5 -13   5    1.75    0.92 
  -5 -13  -5    1.36    0.93 
  -5 -13   6    6.47    1.33 
   5  13   6    5.27    1.17 
   5 -13  -6    4.28    1.26 
  -5  13  -6    4.12    1.22 
  -5 -13  -6    3.35    1.16 
  -5  13   6    4.44    1.17 
   5 -13   6    3.68    1.15 
  -5  13  -7    6.49    1.48 
   5  13   7    5.48    1.26 
  -5 -13   7    8.51    1.64 
   5 -13  -7    6.39    1.59 
   5 -13   7    8.99    1.69 
  -5  13   7    6.21    1.40 
  -5 -13  -7    6.30    1.55 
   5 -13  -8    4.07    1.35 
  -5 -13   8    5.77    1.39 
   5  13   8    4.11    1.23 
   5 -13   8    3.51    1.12 
  -5  13   8    2.26    1.11 
  -5 -13  -8    4.69    1.51 
   5  13   9    0.87    1.00 
   5 -13  -9   -0.49    0.77 
  -5 -13   9    2.15    1.05 
  -5 -13  -9    0.55    0.98 
   5 -13   9    1.60    1.03 
  -5  13   9    1.76    1.01 
   5 -13 -10    1.69    1.05 
  -5 -13  10    0.45    0.92 
   5  13  10    0.00    0.93 
  -5 -13 -10    0.30    0.97 
  -5  13  10    0.73    1.00 
   5 -13  10    1.16    0.83 
   5 -13 -11    7.69    1.95 
  -5 -13  11    9.25    1.84 
   5  13  11    9.05    1.92 
  -5 -13 -11    5.89    1.92 
   5 -13  11    1.67    1.07 
  -5  13  11    7.88    1.88 
   5  13  12   10.53    2.09 
  -5 -13  12    9.04    2.03 
   5 -13 -12    9.23    2.33 
  -5  13  12   11.43    2.12 
  -5 -13 -12    9.14    2.32 
  -5 -14   0   25.77    2.16 
   5 -14   0   25.63    2.22 
  -5  14   0   29.73    2.08 
  -5 -14   1   26.78    2.09 
   5 -14  -1   21.13    1.98 
  -5 -14  -1   20.87    1.93 
   5 -14   1   20.28    2.04 
  -5  14   1   23.48    1.97 
   5 -14  -2   15.05    1.89 
  -5 -14   2   16.13    1.75 
  -5 -14  -2   16.66    1.94 
  -5  14   2   11.65    1.53 
   5 -14   2   19.37    2.07 
   5 -14  -3    2.99    1.11 
  -5 -14   3    1.43    0.95 
  -5  14   3    0.94    0.79 
   5 -14   3    1.45    0.98 
  -5 -14  -3    1.15    0.86 
   5 -14  -4   24.41    2.39 
  -5 -14   4   20.58    2.10 
  -5 -14  -4   20.56    2.20 
   5 -14   4   23.58    2.30 
   5 -14  -5    2.65    1.14 
  -5 -14   5    3.51    1.24 
  -5  14   5    1.27    0.96 
   5 -14   5    0.25    0.97 
  -5 -14  -5    2.67    1.10 
  -5 -14   6    0.04    0.74 
   5 -14  -6    0.56    0.79 
  -5  14   6   -0.01    0.81 
   5 -14   6    0.06    0.83 
  -5 -14  -6    1.13    0.91 
   5 -14  -7    7.27    1.68 
  -5 -14   7   11.86    1.69 
  -5 -14  -7    6.49    1.70 
   5 -14   7    8.40    1.68 
  -5  14   7    5.69    1.35 
  -5 -14   8    9.75    1.76 
   5 -14  -8    7.55    1.85 
  -5 -14  -8   10.52    2.05 
  -5  14   8    8.13    1.66 
   5 -14   8   10.74    1.97 
   5  14   9    1.99    1.18 
  -5 -14   9    2.43    1.14 
   5 -14  -9    2.94    1.37 
  -5 -14  -9    0.25    0.98 
  -5  14   9    2.67    1.27 
   5 -14   9    2.41    1.17 
   5 -14 -10    8.48    2.10 
  -5 -14  10    9.37    1.84 
   5  14  10    6.63    1.63 
   5 -14  10    8.83    1.95 
  -5 -14 -10    7.88    2.03 
   5  14  11    3.36    1.41 
   5 -14 -11    2.11    1.40 
  -5 -14  11    3.25    1.30 
  -5 -14 -11    2.61    1.60 
   5 -14  11    3.59    1.54 
   5 -15   0   34.79    2.65 
  -5 -15   0   36.99    2.58 
  -5 -15   1   20.62    2.10 
   5 -15  -1   20.35    2.05 
  -5 -15  -1   16.53    1.87 
   5 -15   1   16.94    1.88 
   5 -15  -2    6.36    1.47 
  -5 -15   2    4.95    1.27 
  -5 -15  -2    6.15    1.42 
   5 -15   2    5.20    1.42 
  -5 -15   3    6.65    1.44 
   5 -15  -3    3.71    1.26 
   5 -15   3    4.61    1.33 
  -5 -15  -3    2.78    1.10 
   5 -15  -4    2.20    1.18 
  -5 -15   4    0.36    1.03 
  -5 -15  -4    1.44    0.94 
   5 -15   4    1.41    1.15 
  -5 -15   5    3.06    1.27 
   5 -15  -5    3.38    1.25 
  -5 -15  -5    3.01    1.31 
   5 -15   5    3.43    1.21 
  -5 -15   6    4.70    1.39 
   5 -15  -6    3.37    1.29 
  -5 -15  -6    3.84    1.42 
   5 -15   6    1.62    1.16 
  -5 -15   7    2.82    1.21 
   5 -15  -7    1.27    1.32 
   5 -15   7    4.31    1.46 
  -5 -15  -7    3.66    1.50 
   5 -15  -8   10.87    2.27 
  -5 -15   8   10.80    2.02 
   5 -15   8   16.75    2.30 
  -5 -15  -8    9.96    2.05 
   5 -15  -9   18.95    2.60 
  -5 -15   9   20.16    2.29 
   5 -15   9   20.75    2.37 
  -5 -15  -9   20.64    2.89 
   5 -15 -10    0.09    1.27 
  -5 -15  10    1.94    1.30 
  -5 -15 -10    2.53    1.30 
   5 -16   0    1.30    0.98 
  -5 -16   0    1.37    0.91 
   5 -16  -1   -0.63    0.89 
  -5 -16   1    1.37    1.09 
  -5 -16  -1    0.55    0.89 
   5 -16   1    0.34    0.89 
   5 -16  -2   11.25    1.88 
  -5 -16   2   10.92    1.66 
   5 -16   2   12.76    1.94 
  -5 -16  -2   11.49    2.00 
  -5 -16   3   15.50    2.05 
   5 -16  -3   16.16    2.23 
  -5 -16  -3   15.97    2.06 
   5 -16   3   14.27    1.99 
  -5 -16   4    4.31    1.28 
   5 -16  -4    4.96    1.55 
  -5 -16  -4    4.78    1.47 
   5 -16   4    4.61    1.54 
   5 -16  -5   12.54    2.16 
  -5 -16   5   11.94    2.00 
  -5 -16  -5   13.31    2.03 
   5 -16   5    9.76    1.86 
   5 -16  -6   13.86    2.15 
  -5 -16   6   11.99    2.07 
   5 -16   6   13.15    2.00 
  -5 -16  -6   14.40    2.15 
  -5 -16   7    1.80    1.29 
   5 -16  -7    2.70    1.38 
  -5 -16  -7    0.35    1.05 
   5 -16   7    2.60    1.31 
  -5 -16   8    2.55    1.42 
   5 -16  -8    0.80    1.13 
   5 -16   8    0.85    1.11 
  -5 -16  -8    1.85    1.28 
  -5 -16   9    3.72    1.54 
  -5 -17   0   15.50    2.14 
   5 -17   0   14.59    2.03 
  -5 -17   1    5.05    1.39 
   5 -17  -1    2.38    1.24 
   5 -17   1   -1.02    1.02 
  -5 -17  -1    4.11    1.35 
   5 -17  -2   -0.05    0.99 
  -5 -17   2    2.10    1.31 
   5 -17   2    2.14    1.23 
  -5 -17  -2    1.03    1.08 
  -5 -17   3    0.79    1.16 
   5 -17  -3    0.87    1.04 
  -5 -17  -3    0.04    1.11 
   5 -17   3    0.68    1.12 
  -5 -17   4    0.36    1.02 
   5 -17  -4   -0.37    0.87 
   5 -17   4    1.14    1.14 
  -5 -17  -4    0.59    1.19 
  -5 -17   5    0.84    1.27 
   5 -17  -5    0.47    0.98 
   5 -17   5    2.40    1.28 
  -5 -17  -5   -0.04    1.11 
   5 -17  -6    8.17    1.99 
  -5 -17   6    9.18    1.86 
   5 -17   6    5.18    1.74 
  -5 -17  -6    8.58    1.96 
   5 -17  -7    1.35    1.22 
  -5 -17   7    0.66    1.27 
  -5 -17  -7    0.13    1.14 
   5 -17   7    0.09    1.19 
  -5 -18   0    3.48    1.30 
   5 -18   0   -0.80    0.96 
   5 -18  -1    2.90    1.54 
  -5 -18   1    4.45    1.46 
   5 -18   1    4.59    1.48 
  -5 -18  -1    4.05    1.61 
  -5 -18   2   -1.15    0.87 
   5 -18  -2   -0.69    0.94 
   5 -18   2   -0.95    0.93 
  -5 -18  -2   -1.03    0.89 
   5 -18  -3    0.71    1.25 
  -5 -18   3    1.22    1.28 
   5 -18   3    2.39    1.41 
  -5 -18  -3    0.78    1.11 
  -5 -18   4    1.63    1.17 
   5 -18  -4    1.19    1.36 
  -5 -18  -4    2.01    1.42 
   5 -18   4    0.15    1.29 
   5 -18  -5    6.71    1.82 
  -5 -18   5    3.83    1.70 
  -5 -18  -5    8.80    1.99 
  -5 -19   0   -1.10    0.99 
  -5 -19   1    4.78    1.71 
  -5 -19  -1    3.12    1.48 
  -6   0   0  296.87    6.84 
   6   0   0  312.89    6.51 
  -6   0   0  311.89    6.16 
  -6   0   1  157.96    2.94 
   6   0   1  151.71    3.13 
  -6   0  -1  151.90    3.96 
   6   0  -1  150.85    3.72 
   6   0  -1  155.07    2.97 
   6   0   1  154.42    3.74 
   6   0   1  157.27    3.19 
  -6   0  -1  150.83    3.13 
   6   0   1  157.30    3.34 
  -6   0  -1  152.42    3.46 
  -6   0   1  152.43    3.90 
  -6   0   2   14.90    0.66 
   6   0  -2   12.85    0.86 
  -6   0   2   13.38    0.91 
  -6   0  -2   13.87    0.75 
   6   0   2   14.56    0.91 
  -6   0  -2   15.04    1.03 
   6   0   2   14.10    0.73 
   6   0  -2   13.87    0.64 
  -6   0  -2   13.83    0.71 
   6   0  -3  751.06   14.88 
  -6   0  -3  782.95   15.98 
  -6   0  -3  761.28   15.05 
   6   0   3  768.69   15.06 
  -6   0  -3  763.45   14.81 
  -6   0   3  761.76   15.63 
   6   0  -3  763.50   15.20 
   6   0   3  773.57   14.79 
  -6   0  -4   24.25    1.26 
   6   0   4   20.83    1.01 
   6   0  -4   19.80    1.27 
   6   0  -4   23.74    1.19 
  -6   0   4   20.72    1.26 
   6   0   4   20.94    1.23 
  -6   0  -4   25.09    1.50 
   6   0   5   48.69    2.05 
   6   0   5   47.87    1.68 
   6   0  -5   45.23    1.93 
  -6   0  -5   46.70    2.02 
  -6   0   5   48.65    2.13 
  -6   0  -5   49.22    2.31 
   6   0  -5   46.70    2.14 
  -6   0   6  109.78    3.73 
   6   0   6  103.61    3.45 
   6   0  -6  108.40    3.74 
   6   0   6  111.98    3.02 
  -6   0  -6  107.70    3.61 
   6   0  -6  107.88    3.50 
  -6   0  -7  106.46    3.79 
   6   0  -7  106.45    3.88 
   6   0   7  105.43    3.03 
  -6   0   7  108.19    3.92 
   6   0  -7  101.81    3.64 
   6   0   7  110.02    3.67 
  -6   0  -8  120.80    4.29 
   6   0   8  114.03    4.00 
   6   0  -8  121.06    4.38 
   6   0  -8  124.04    4.26 
  -6   0   8  112.78    4.28 
   6   0  -9   43.29    2.51 
   6   0  -9   44.44    2.73 
  -6   0   9   47.85    2.73 
   6   0   9   46.30    2.48 
  -6   0  -9   46.82    2.69 
   6   0 -10   45.12    2.73 
   6   0  10   47.52    2.66 
  -6   0 -10   48.14    2.90 
   6   0 -10   48.14    2.89 
  -6   0  10   54.74    3.11 
  -6   0  11    1.98    0.97 
   6   0 -11    0.54    0.68 
   6   0  11   -0.29    0.70 
  -6   0 -11    0.64    0.73 
  -6   0 -12   15.79    1.90 
  -6   0  12   11.29    1.79 
   6   0 -12   12.39    1.75 
   6   0  12   14.33    1.71 
  -6   0  13    4.12    1.40 
   6   0  13    6.14    1.45 
  -6   0 -13    4.69    1.36 
   6   0 -13    3.34    1.20 
  -6   0  14   19.37    2.51 
  -6   0 -14   26.36    2.67 
   6   0 -14   25.32    2.74 
   6   0  14   27.22    2.57 
   6   0  15    7.29    1.71 
   6   0 -15    7.19    1.83 
  -6   0 -15    2.51    1.20 
  -6   0  15    6.24    1.82 
   6   0  16    3.98    1.39 
  -6   0 -16    3.55    1.42 
   6   0 -16    3.21    1.54 
   6  -1   0    9.35    0.37 
   6  -1   0    8.45    0.35 
   6   1   0    7.88    0.63 
  -6  -1   0    9.31    0.72 
  -6   1   0    8.45    0.36 
   6  -1   0    9.10    0.66 
  -6  -1   0    8.73    0.50 
  -6   1   0    9.04    0.81 
  -6   1   0    9.00    0.58 
  -6  -1   1   61.79    1.99 
  -6  -1   1   64.49    1.42 
   6  -1  -1   60.28    1.96 
   6  -1  -1   64.23    1.51 
  -6   1  -1   61.33    1.78 
   6   1   1   64.06    1.48 
  -6   1  -1   65.69    2.22 
   6   1   1   59.76    1.96 
   6   1   1   61.26    1.56 
  -6  -1   1   64.17    1.36 
  -6  -1  -1   62.11    1.55 
   6  -1   1   61.61    1.60 
  -6  -1  -1   64.48    2.06 
  -6  -1  -1   61.91    1.71 
  -6   1   1   63.11    1.44 
  -6   1   1   62.77    2.14 
   6   1  -1   64.11    1.97 
   6  -1   1   64.52    1.53 
   6  -1   1   60.61    1.93 
  -6   1  -2   90.20    2.86 
  -6   1  -2   89.76    2.35 
  -6   1  -2   90.59    2.28 
   6  -1  -2   89.15    2.25 
   6   1   2   91.99    2.28 
  -6  -1   2   87.81    2.55 
   6   1   2   87.58    2.61 
   6  -1  -2   89.71    2.67 
  -6  -1   2   93.84    2.14 
   6  -1   2   89.88    2.58 
  -6  -1  -2   91.16    2.35 
  -6   1   2   91.15    2.74 
   6   1  -2   90.29    2.61 
   6  -1   2   87.30    2.25 
  -6  -1  -2   92.15    2.36 
   6   1  -2   88.34    2.12 
  -6  -1  -2   88.18    2.73 
   6  -1   2   92.60    2.35 
   6  -1  -3   20.63    1.03 
   6   1   3   24.12    1.26 
   6  -1  -3   22.82    1.27 
  -6   1  -3   21.17    1.05 
   6   1   3   22.19    0.98 
  -6  -1   3   22.14    1.15 
  -6   1  -3   21.75    0.98 
  -6   1  -3   20.70    1.30 
  -6   1   3   23.53    1.26 
   6   1  -3   21.77    0.98 
   6   1  -3   22.56    1.21 
  -6  -1  -3   24.23    1.33 
   6  -1   3   22.39    1.19 
  -6  -1  -3   23.53    1.03 
  -6  -1  -3   22.93    1.11 
   6  -1   3   21.93    1.00 
  -6  -1   4    8.25    0.81 
   6   1   4    7.77    0.85 
  -6   1  -4    8.76    0.63 
  -6   1  -4    7.68    0.73 
   6  -1  -4    8.19    0.74 
   6   1   4    7.68    0.63 
  -6   1  -4    8.73    0.94 
   6  -1  -4    7.29    0.85 
  -6  -1  -4    6.31    0.58 
  -6  -1  -4    6.76    0.82 
  -6  -1  -4    7.22    0.73 
   6  -1   4    7.14    0.62 
   6   1  -4    7.70    0.71 
   6  -1   4    7.83    0.81 
  -6   1   4    8.16    0.83 
   6   1  -4    7.41    0.79 
  -6   1  -5   57.03    1.72 
  -6   1  -5   57.26    2.25 
   6   1   5   56.00    1.87 
   6  -1  -5   57.44    2.21 
  -6  -1   5   50.62    2.21 
   6  -1  -5   55.33    2.39 
  -6   1  -5   56.37    2.54 
   6   1   5   54.41    2.23 
  -6  -1  -5   51.57    2.17 
  -6   1   5   53.97    2.32 
   6  -1   5   56.52    2.20 
   6   1  -5   58.50    2.17 
   6  -1   5   54.06    1.82 
  -6  -1  -5   53.72    2.42 
   6   1  -5   54.33    2.28 
   6   1   6   38.26    1.93 
   6  -1  -6   35.35    1.86 
   6  -1  -6   37.16    2.06 
  -6   1  -6   37.37    1.93 
  -6  -1   6   38.76    2.00 
  -6   1  -6   39.35    2.20 
   6   1   6   37.89    1.55 
   6   1  -6   36.93    1.86 
   6   1  -6   34.89    1.94 
  -6  -1  -6   33.98    1.89 
   6  -1   6   37.03    1.83 
   6  -1   6   40.25    1.56 
  -6   1   6   38.74    2.05 
   6  -1  -7  108.89    4.02 
   6   1   7  111.61    3.74 
   6  -1  -7  106.12    3.73 
   6   1   7  109.75    3.16 
  -6   1  -7  107.89    3.79 
  -6  -1   7  106.41    3.85 
  -6   1   7  105.06    3.90 
   6   1  -7  107.69    3.85 
   6  -1   7  105.32    3.56 
  -6  -1  -7   99.69    3.72 
   6  -1   7  109.98    3.05 
   6   1  -7  101.29    3.61 
   6  -1  -8   28.66    1.96 
  -6  -1   8   28.86    1.99 
   6  -1  -8   27.10    1.97 
   6   1   8   28.99    1.89 
  -6   1  -8   30.46    2.02 
   6   1  -8   26.33    1.86 
   6   1  -8   28.23    1.95 
  -6  -1  -8   25.85    1.91 
   6  -1   8   24.99    1.72 
  -6   1   8   26.13    1.98 
   6  -1   8   26.89    1.39 
   6  -1  -9   74.53    3.38 
  -6   1  -9   77.09    3.45 
   6  -1  -9   71.07    3.51 
  -6  -1   9   68.62    3.37 
   6   1   9   73.86    3.30 
   6   1  -9   75.64    3.38 
   6   1  -9   77.34    3.56 
  -6  -1  -9   76.77    3.50 
  -6   1   9   74.67    3.52 
   6  -1   9   73.98    3.15 
   6  -1 -10    2.98    0.99 
  -6  -1  10    3.52    1.08 
   6   1  10    3.28    0.95 
  -6   1 -10    3.26    1.00 
   6  -1 -10    2.20    0.84 
  -6   1  10    3.76    1.08 
  -6  -1 -10    4.38    1.09 
   6  -1  10    1.65    0.74 
   6   1 -10    4.09    1.11 
   6   1 -10    2.56    0.91 
   6   1  11    5.75    1.33 
   6  -1 -11    5.48    1.33 
  -6  -1  11    7.93    1.49 
  -6   1 -11    6.35    1.36 
   6  -1  11    6.49    1.28 
   6   1 -11    5.96    1.35 
  -6  -1 -11   10.70    1.62 
  -6   1  11    6.64    1.40 
   6   1  12    3.74    1.13 
  -6  -1  12    3.59    1.19 
   6  -1 -12    3.32    1.20 
  -6   1 -12    3.62    1.16 
  -6   1  12    5.75    1.39 
  -6  -1 -12    2.99    1.10 
   6  -1  12    6.94    1.46 
   6   1 -12    6.16    1.50 
   6  -1 -13    1.53    1.15 
  -6   1 -13    3.36    1.23 
   6   1  13    3.06    1.11 
  -6  -1  13    2.45    1.15 
   6   1 -13    1.88    1.03 
  -6   1  13    2.96    1.22 
   6  -1  13    3.52    1.10 
  -6  -1 -13    3.96    1.36 
  -6   1 -14    0.66    0.90 
   6   1  14    0.74    1.02 
   6  -1 -14    0.00    0.91 
  -6  -1  14    1.54    1.03 
   6   1 -14    1.08    1.17 
  -6   1  14    1.06    1.10 
   6  -1  14    0.91    0.98 
  -6  -1 -14    0.53    0.96 
   6  -1 -15    2.98    1.41 
  -6   1 -15    6.21    1.68 
  -6  -1  15    3.53    1.49 
   6   1  15    4.50    1.41 
  -6   1  15    2.45    1.28 
   6  -1  15    2.86    1.21 
  -6  -1 -15    3.04    1.47 
   6   1 -15    4.77    1.68 
  -6   1 -16    2.64    1.26 
   6  -1 -16    4.55    1.82 
   6   1  16    0.63    1.20 
   6   1 -16    1.20    1.42 
   6  -1  16    2.45    1.21 
  -6  -1 -16    2.83    1.40 
   6  -2   0   22.13    0.79 
  -6   2   0   23.06    1.28 
  -6  -2   0   22.93    0.79 
  -6  -2   0   22.26    1.06 
   6   2   0   21.80    1.04 
  -6  -2   0   22.68    0.74 
   6  -2   0   22.24    1.05 
   6   2   0   23.84    0.74 
  -6   2   0   22.54    0.96 
  -6  -2   1   94.66    2.22 
  -6  -2   1   97.82    2.18 
   6   2   1   98.22    2.72 
   6  -2  -1   95.81    2.31 
   6   2   1  100.36    2.15 
  -6   2  -1   98.68    2.51 
   6  -2  -1   97.82    2.74 
  -6   2  -1   95.58    2.99 
  -6  -2   1  101.48    2.65 
   6   2  -1   97.37    2.23 
  -6  -2  -1   95.79    2.38 
   6   2  -1   94.42    2.60 
  -6   2   1  100.49    2.97 
   6  -2   1   98.01    2.33 
  -6  -2  -1   97.28    2.34 
  -6  -2  -1  100.73    2.72 
   6  -2   1   98.02    2.65 
  -6  -2   2  126.15    2.87 
   6   2   2  130.11    3.42 
   6   2   2  129.29    2.95 
   6  -2  -2  123.24    3.43 
  -6   2  -2  125.10    3.08 
  -6  -2   2  130.94    3.25 
  -6   2  -2  124.13    3.01 
   6  -2  -2  128.73    3.09 
  -6   2  -2  130.38    3.71 
  -6  -2  -2  129.73    3.47 
   6  -2   2  127.90    3.28 
   6  -2   2  129.27    3.05 
  -6   2   2  134.82    3.62 
  -6  -2  -2  129.01    3.09 
   6   2  -2  124.49    3.27 
  -6  -2  -2  125.13    3.12 
   6  -2   2  126.91    3.10 
   6  -2  -3  180.85    4.28 
  -6  -2   3  183.84    4.09 
  -6   2  -3  180.48    4.07 
   6   2   3  171.58    4.00 
  -6  -2   3  184.99    4.40 
  -6   2  -3  177.48    4.22 
  -6   2  -3  174.78    4.82 
   6  -2  -3  173.17    4.59 
   6   2   3  170.03    4.44 
  -6   2   3  172.06    4.61 
   6   2  -3  176.29    4.40 
   6  -2   3  183.02    4.13 
  -6  -2  -3  176.22    4.12 
   6   2  -3  174.19    4.06 
  -6  -2  -3  179.97    4.69 
   6  -2   3  182.54    4.25 
   6  -2   3  180.87    4.33 
  -6  -2  -3  178.29    4.35 
  -6   2  -4   89.39    2.38 
  -6  -2   4   91.47    2.63 
  -6  -2   4   91.48    2.84 
   6  -2  -4   85.84    2.74 
   6   2   4   85.79    2.86 
  -6   2  -4   83.52    2.69 
   6  -2  -4   93.50    3.09 
   6   2   4   91.42    2.48 
  -6   2  -4   91.76    3.22 
   6  -2   4   87.73    2.47 
   6   2  -4   88.27    2.61 
   6  -2   4   89.42    2.73 
  -6  -2  -4   90.46    2.86 
   6  -2   4   87.59    2.72 
  -6   2   4   93.75    3.03 
   6   2  -4   84.96    2.82 
  -6  -2  -4   86.46    3.02 
  -6  -2  -4   89.21    2.50 
  -6  -2   5   43.45    1.83 
  -6  -2   5   44.15    1.96 
  -6   2  -5   40.37    1.89 
   6   2   5   44.58    1.64 
  -6   2  -5   43.72    1.42 
   6  -2  -5   37.51    2.00 
   6   2   5   42.81    1.98 
  -6   2  -5   40.81    2.18 
   6  -2  -5   47.54    2.02 
   6  -2   5   46.52    1.90 
   6   2  -5   45.16    1.87 
  -6  -2  -5   44.65    2.02 
   6  -2   5   41.65    1.90 
   6   2  -5   44.35    2.01 
   6  -2   5   41.63    1.57 
  -6   2   5   43.31    2.06 
  -6  -2   6   54.79    2.43 
   6   2   6   59.10    2.50 
  -6   2  -6   58.22    2.46 
   6   2   6   58.04    2.06 
  -6   2  -6   57.80    2.77 
   6  -2  -6   60.46    2.72 
   6  -2  -6   55.38    2.44 
  -6  -2  -6   57.43    2.53 
   6   2  -6   56.24    2.47 
   6  -2   6   60.52    2.36 
   6  -2   6   57.67    1.95 
   6   2  -6   56.54    2.33 
  -6   2   6   59.16    2.61 
   6  -2  -7    9.94    1.17 
   6   2   7   13.05    1.30 
  -6   2  -7   13.12    1.28 
  -6  -2   7   12.67    1.32 
   6  -2  -7   10.21    1.25 
   6  -2   7   11.08    1.10 
  -6   2   7   12.55    1.30 
   6  -2   7   14.67    0.99 
  -6  -2  -7   13.68    1.28 
   6   2  -7   14.28    1.35 
   6   2  -7   11.82    1.18 
   6  -2  -8   61.64    2.89 
   6   2   8   61.65    2.84 
  -6   2  -8   59.55    2.85 
  -6  -2   8   56.81    2.83 
   6  -2  -8   59.31    3.01 
  -6  -2  -8   59.83    2.91 
   6   2  -8   56.44    2.79 
   6  -2   8   59.44    2.60 
   6   2  -8   59.67    2.78 
   6  -2   8   59.81    2.15 
  -6   2   8   61.48    3.02 
  -6  -2   9   -0.16    0.49 
   6   2   9    1.26    0.69 
  -6   2  -9   -0.49    0.42 
   6  -2  -9   -0.33    0.45 
   6  -2  -9    0.07    0.64 
  -6  -2  -9   -0.27    0.60 
   6   2  -9    0.09    0.59 
  -6   2   9   -0.34    0.57 
   6  -2   9   -0.24    0.53 
   6   2  -9    0.71    0.69 
   6  -2 -10   11.84    1.58 
   6  -2 -10   11.42    1.50 
  -6   2 -10    7.71    1.39 
   6   2  10   11.36    1.52 
  -6  -2  10   11.24    1.51 
   6   2 -10   10.46    1.38 
  -6  -2 -10   10.30    1.43 
  -6   2  10   12.22    1.67 
   6   2 -10   11.43    1.54 
   6  -2  10   10.62    1.41 
   6  -2 -11    7.94    1.47 
   6   2  11    7.34    1.41 
  -6  -2  11    3.36    1.16 
  -6   2 -11    6.78    1.40 
   6  -2  11    4.89    1.09 
  -6  -2 -11    4.93    1.28 
  -6   2  11    4.54    1.24 
   6   2 -11    4.57    1.17 
   6   2  12    2.05    0.92 
   6  -2 -12    1.56    1.09 
  -6   2 -12    5.45    1.37 
  -6  -2  12    4.14    1.32 
  -6   2  12    4.42    1.35 
   6   2 -12    2.82    1.20 
  -6  -2 -12    3.21    1.15 
   6  -2  12    3.79    1.13 
   6   2  13    2.26    1.13 
   6  -2 -13    5.07    1.40 
  -6  -2  13    3.81    1.40 
  -6   2 -13    4.87    1.32 
  -6  -2 -13    3.65    1.30 
   6   2 -13    2.51    1.10 
  -6   2  13    2.76    1.20 
   6  -2  13    4.06    1.19 
   6   2  14    1.23    1.17 
  -6  -2  14    3.21    1.29 
  -6   2 -14    2.36    1.07 
   6  -2 -14    3.35    1.30 
  -6   2  14    0.99    1.15 
  -6  -2 -14    1.40    1.05 
   6   2 -14    0.23    0.95 
   6  -2  14    0.74    0.84 
   6   2  15    4.68    1.50 
   6  -2 -15    5.28    1.75 
  -6   2 -15    3.41    1.39 
  -6  -2  15    2.69    1.34 
  -6  -2  15    1.77    1.25 
   6  -2  15    0.97    1.12 
   6  -2  15    1.09    1.00 
   6   2 -15    0.28    1.22 
  -6   2  15    4.40    1.54 
  -6  -2 -15    1.66    1.14 
   6  -2 -16    7.85    2.02 
  -6  -2  16    4.55    1.50 
  -6   2 -16    3.82    1.44 
   6   2  16    5.21    1.72 
   6  -2  16    5.39    1.64 
   6   2 -16    6.09    1.81 
   6  -2  16    7.36    1.94 
  -6  -2 -16    4.80    1.70 
  -6  -3   0   12.97    0.75 
   6   3   0   11.80    0.77 
  -6  -3   0   13.07    0.58 
  -6  -3   0   13.05    0.64 
   6  -3   0   12.77    0.69 
  -6   3   0   13.18    0.78 
  -6   3   0   12.27    1.01 
   6  -3   0   12.40    0.80 
   6   3   1   10.70    0.81 
  -6   3  -1   12.09    1.00 
   6  -3  -1   12.79    0.70 
   6  -3  -1    9.80    0.78 
  -6  -3   1   11.70    0.71 
  -6  -3   1   11.62    0.64 
  -6   3  -1   12.11    0.76 
   6   3   1   11.30    0.43 
  -6  -3  -1   10.98    0.66 
   6  -3   1   11.35    0.69 
  -6  -3  -1   11.41    0.74 
  -6   3   1   10.05    0.89 
   6   3  -1    9.88    0.71 
  -6  -3  -1   11.02    0.63 
   6  -3   1   11.59    0.73 
   6   3   2   87.64    2.18 
  -6  -3   2   89.82    2.37 
  -6  -3   2   87.42    2.26 
  -6   3  -2   86.14    2.35 
   6   3   2   83.37    2.58 
   6  -3  -2   87.32    2.43 
  -6   3  -2   87.21    2.91 
   6  -3  -2   86.64    2.70 
   6  -3   2   83.82    2.38 
  -6  -3  -2   88.57    2.48 
   6   3  -2   89.65    2.51 
  -6  -3  -2   88.43    2.59 
   6  -3   2   85.34    2.44 
   6  -3   2   84.68    2.36 
  -6   3   2   83.58    2.75 
  -6  -3  -2   83.93    2.31 
  -6   3  -3   24.08    1.50 
   6  -3  -3   23.75    1.38 
  -6  -3   3   25.27    1.10 
   6  -3  -3   29.14    1.31 
  -6  -3   3   25.59    1.16 
   6   3   3   26.50    1.36 
   6   3   3   25.01    1.05 
  -6   3  -3   24.00    1.16 
  -6  -3  -3   26.26    1.35 
   6  -3   3   23.47    1.16 
  -6   3   3   25.81    1.40 
  -6  -3  -3   25.02    1.28 
   6  -3   3   27.25    1.17 
   6   3  -3   24.39    1.08 
   6   3  -3   25.02    1.22 
  -6  -3  -3   25.25    1.13 
   6  -3   3   25.54    1.22 
  -6  -3   4   83.36    2.55 
   6  -3  -4   86.68    3.04 
  -6   3  -4   87.20    2.72 
  -6  -3   4   84.50    2.69 
   6   3   4   83.35    2.42 
  -6   3  -4   90.55    2.35 
   6   3   4   85.99    2.90 
   6  -3  -4   83.94    2.77 
  -6   3  -4   89.41    3.22 
   6  -3   4   86.91    2.63 
  -6   3   4   85.09    2.97 
   6  -3   4   83.12    2.68 
  -6  -3  -4   87.99    2.51 
   6  -3   4   87.35    2.48 
   6   3  -4   89.29    2.61 
   6   3  -4   86.69    2.78 
  -6  -3  -4   87.28    2.85 
  -6  -3   5   33.15    1.57 
  -6   3  -5   32.91    1.16 
   6   3   5   30.72    1.37 
  -6  -3   5   31.56    1.63 
  -6   3  -5   30.98    1.91 
   6   3   5   33.38    1.76 
   6  -3  -5   31.27    1.83 
  -6   3  -5   30.01    1.61 
   6  -3  -5   34.67    1.75 
   6  -3   5   32.80    1.57 
  -6   3   5   32.69    1.81 
  -6  -3  -5   30.74    1.68 
   6  -3   5   31.86    1.64 
   6   3  -5   34.89    1.73 
   6  -3   5   33.83    1.39 
   6   3  -5   32.74    1.58 
  -6   3  -6   34.86    1.84 
   6  -3  -6   35.24    2.06 
   6  -3  -6   35.40    1.93 
   6   3   6   32.75    1.87 
  -6  -3   6   33.17    1.81 
  -6  -3   6   34.94    1.75 
  -6   3  -6   31.98    2.22 
  -6  -3  -6   35.74    1.98 
   6   3  -6   33.17    1.74 
   6   3  -6   34.72    1.88 
   6  -3   6   36.65    1.49 
   6  -3   6   32.00    1.76 
   6  -3   6   32.06    1.66 
  -6   3   6   32.71    1.96 
  -6  -3   7   59.85    2.58 
  -6   3  -7   63.14    3.11 
   6  -3  -7   55.29    2.85 
   6   3   7   62.00    2.76 
   6  -3  -7   65.19    2.86 
  -6  -3   7   59.27    2.69 
  -6   3  -7   63.03    2.75 
  -6   3   7   58.65    2.82 
   6  -3   7   64.34    2.77 
  -6  -3  -7   60.03    2.83 
   6   3  -7   55.55    2.51 
   6  -3   7   59.66    2.08 
   6  -3   7   61.71    2.47 
   6   3  -7   62.05    2.73 
  -6   3  -8    5.07    1.01 
   6  -3  -8    7.74    1.26 
  -6  -3   8    4.79    0.98 
   6   3   8    5.50    1.10 
  -6  -3   8    5.35    1.11 
   6  -3  -8    3.47    0.96 
   6   3  -8    7.18    1.07 
   6  -3   8    6.67    1.13 
   6  -3   8    6.48    0.93 
  -6   3   8    2.57    0.87 
   6  -3   8    6.27    0.80 
   6   3  -8    4.27    0.98 
  -6  -3  -8    5.22    1.07 
  -6   3  -9   27.07    2.03 
   6  -3  -9   19.03    1.89 
  -6  -3   9   22.65    1.81 
  -6  -3   9   23.11    1.91 
   6  -3  -9   18.16    1.75 
   6   3   9   23.08    1.87 
   6   3  -9   21.88    1.88 
  -6  -3  -9   20.48    1.87 
  -6   3   9   19.15    1.81 
   6  -3   9   24.40    1.95 
   6   3  -9   23.04    1.84 
   6  -3   9   24.52    1.70 
  -6  -3  10   12.43    1.56 
  -6  -3  10    7.74    1.20 
   6  -3 -10   10.55    1.51 
   6   3  10    8.92    1.53 
  -6   3 -10    8.38    1.32 
   6  -3 -10   10.07    1.43 
   6  -3  10    9.14    1.36 
   6   3 -10   10.36    1.39 
   6   3 -10   11.25    1.51 
  -6  -3 -10    9.27    1.42 
   6  -3  10    9.17    1.31 
  -6   3  10    7.38    1.42 
  -6  -3  11    1.38    0.93 
   6   3  11   -0.01    0.61 
   6  -3 -11    0.80    0.80 
  -6  -3  11    1.95    0.91 
  -6   3 -11    1.42    0.84 
   6   3 -11    1.11    0.85 
  -6   3  11    0.39    0.72 
   6  -3  11    0.86    0.76 
  -6  -3 -11    0.81    0.84 
   6  -3  11    1.83    0.85 
  -6  -3  12   20.27    2.18 
   6   3  12   23.49    2.17 
  -6  -3  12   23.41    2.18 
  -6   3 -12   24.97    2.26 
   6  -3 -12   29.21    2.61 
   6   3 -12   22.52    2.15 
   6  -3  12   23.84    2.34 
  -6   3  12   18.91    2.15 
   6  -3  12   23.62    1.97 
  -6  -3 -12   22.60    2.24 
   6   3  13    2.70    1.29 
  -6   3 -13    4.43    1.26 
   6  -3 -13    1.27    1.17 
  -6  -3  13    4.86    1.43 
  -6  -3  13    4.17    1.29 
  -6   3  13    1.35    1.03 
  -6  -3 -13    1.78    1.11 
   6  -3  13    3.50    1.11 
   6  -3  13    1.43    1.08 
   6   3 -13    2.68    1.19 
   6  -3 -14    3.23    1.45 
  -6  -3  14    4.80    1.50 
  -6  -3  14    3.33    1.31 
  -6   3 -14    6.55    1.63 
   6   3  14    5.84    1.56 
   6  -3  14    4.70    1.44 
  -6   3  14    4.85    1.63 
  -6  -3 -14    4.57    1.36 
   6   3 -14    3.54    1.30 
   6  -3  14    4.01    1.26 
  -6  -3  15    8.81    1.99 
   6   3  15    6.78    1.68 
   6  -3 -15    4.65    1.63 
  -6   3 -15    5.73    1.68 
  -6  -3  15    9.96    2.01 
   6   3 -15    5.29    1.74 
   6  -3  15    7.34    1.62 
  -6  -3 -15    6.67    1.71 
   6  -3  15    9.71    2.03 
  -6   3  15    6.68    1.81 
   6   3  16    1.75    1.39 
  -6   3 -16    3.53    1.39 
  -6  -3  16    1.35    1.19 
   6  -3 -16    1.96    1.56 
  -6  -3 -16    1.20    1.38 
   6  -3  16    2.85    1.38 
   6   3 -16    1.12    1.25 
   6  -3  16    3.31    1.42 
   6  -4   0    0.06    0.22 
  -6   4   0    0.06    0.37 
  -6   4   0   -0.31    0.24 
   6   4   0    0.10    0.21 
   6  -4   0    0.10    0.29 
  -6  -4   0    0.11    0.25 
   6   4   0    0.20    0.27 
  -6  -4   0   -0.02    0.15 
  -6  -4   0    0.01    0.23 
   6   4   1   93.86    1.83 
  -6   4  -1   93.38    2.55 
   6   4   1   96.69    2.69 
  -6  -4   1   95.13    2.37 
   6  -4  -1   93.88    2.52 
   6  -4  -1   90.94    2.71 
  -6   4  -1   89.97    3.03 
  -6  -4   1   91.73    2.46 
   6   4  -1   90.36    2.50 
  -6  -4  -1   90.86    2.52 
   6  -4   1   95.88    2.58 
  -6  -4  -1   92.22    2.47 
   6  -4   1   93.33    2.55 
  -6  -4  -1   92.16    2.38 
  -6   4   1   86.76    2.96
[truncated: 1,468,877 more chars]
